# Supplementary material for: Comparative analysis of protein-protein interaction networks in metastatic breast cancer
Source: PLoS One. 2022 Jan 19;17(1):e0260584. doi: 10.1371/journal.pone.0260584 (PMC8769308; doi:10.1371/journal.pone.0260584)
Supplement: S2 Table — (TXT) [file pone.0260584.s004.txt]

S2.Table: Indicating whole 17,325 genes expression were used in this study
ENSEMBL	BRM2.L2FC	BRM2.padj	LM2.L2FC	LM2.padj	SYMBOL
ENSG00000000003	0.196473529565192	0.624912211220939	0.159095937270332	0.790559894246097	TSPAN6
ENSG00000000419	0.460620555616548	0.553876267207959	0.533973661544415	0.533161953430687	DPM1
ENSG00000000457	-0.0563286734746929	0.962033242302454	0.0659191460884849	0.970244152974814	SCYL3
ENSG00000000460	-0.289035650813532	0.548801041862156	0.172322596491641	0.837615073150452	C1orf112
ENSG00000000971	-0.129015471841176	0.959336728669107	0.538678275939181	0.814794799495436	CFH
ENSG00000001036	-0.315458011504567	0.386774622858607	0.0986767635456618	0.912500149035016	FUCA2
ENSG00000001084	0.157653897022832	0.882848737855111	-0.0904793857596234	0.962559339979485	GCLC
ENSG00000001167	-0.183952518828285	0.828068991225777	-0.529518918356347	0.351442384208251	NFYA
ENSG00000001460	0.127474126805884	0.887380593611064	0.209815858058508	0.83330982651408	STPG1
ENSG00000001461	0.320320329135114	0.314574833572119	-0.154797927974089	0.808173991565731	NIPAL3
ENSG00000001497	-0.0738367194107142	0.938068206459402	0.300015820168294	0.670937272624242	LAS1L
ENSG00000001561	1.28221115679117	0.0752573943555702	0.571366366026333	0.686803453194932	ENPP4
ENSG00000001617	0.321649936547124	0.77734202150853	0.666071444777993	0.466580503593013	SEMA3F
ENSG00000001629	-0.720720975974844	0.386590607186171	-0.446315192538028	0.752978392145907	ANKIB1
ENSG00000001630	-1.07005246042429	0.50868161602472	-2.84606607132343	0.0109129844532598	CYP51A1
ENSG00000001631	-0.820413340171501	0.562316143752365	-0.308120021722526	0.921324956900865	KRIT1
ENSG00000002016	0.035757764109804	0.980717054641195	0.236817038240374	0.855869094560487	RAD52
ENSG00000002079	-2.62910926900056	1.50160227655135e-05	-0.650176630323878	0.526648371640121	MYH16
ENSG00000002330	-0.134649655650578	0.960343890449803	-0.907104577968078	0.603927476501145	BAD
ENSG00000002549	0.0443873044504253	0.947876192676087	-0.266912435557402	0.507139993806843	LAP3
ENSG00000002586	-1.52337831582016	0.00461484126137895	-1.2691841444003	0.0351749639996059	CD99
ENSG00000002587	0.0130616842905202	0.992594053105339	-0.755259978113063	0.0843342900602419	HS3ST1
ENSG00000002746	1.10460743409821	0.00461484126137895	0.256153281732846	0.818614781792714	HECW1
ENSG00000002822	1.20758107668824	0.0852094026912453	0.938765540496973	0.291598335050977	MAD1L1
ENSG00000002834	0.259210839435082	0.792297465225664	0.39369672240297	0.705409381980737	LASP1
ENSG00000002919	0.118669968465917	0.946188831883164	0.400588312852743	0.801501882072535	SNX11
ENSG00000003056	0.0541282122789809	0.915953824470096	0.113015951581635	0.832688816326914	M6PR
ENSG00000003096	4.01624253594224	1.38450696432593e-07	-3.9355675263028	0.0413292905103322	KLHL13
ENSG00000003137	1.24663376502188	7.44634846469745e-05	0.0466867704388003	0.98054400684531	CYP26B1
ENSG00000003147	1.17296494414674	0.000907087682885826	1.06659918400698	0.00436405467084633	ICA1
ENSG00000003249	1.01389122743443	0.175041604203734	-1.66932715875527	0.0137950002602364	DBNDD1
ENSG00000003393	0.0846696649041816	0.939844297488853	-0.497523336404542	0.430338018831255	ALS2
ENSG00000003400	-0.0375215708459934	0.976674909910972	0.0133339022613945	0.996299977409114	CASP10
ENSG00000003402	-0.973187970096014	1.77092195449548e-06	-0.815704319366841	0.000141568905453446	CFLAR
ENSG00000003436	-0.483204974672012	0.659545159826317	-0.0753545424759676	0.982415882911306	TFPI
ENSG00000003509	0.603949343700988	0.338952366111332	0.138299759887412	0.93909443026651	NDUFAF7
ENSG00000003756	-0.309378005253894	0.547237120324753	0.297926856407152	0.64763004002262	RBM5
ENSG00000003987	1.45348252184621	0.0513156641393334	1.41817589857656	0.074473435871544	MTMR7
ENSG00000003989	1.73232495628397	6.89718267854794e-05	0.116324910962331	0.953369591985329	SLC7A2
ENSG00000004059	-0.706350221842226	0.457516487005735	-0.691745881441503	0.549985751352151	ARF5
ENSG00000004139	-0.0066222200419775	0.997415959668136	-0.242651409240007	0.862284376005102	SARM1
ENSG00000004142	0.340968640358964	0.786751998710691	0.343249853621648	0.84230744239626	POLDIP2
ENSG00000004399	-0.861107007265248	0.132100974703784	-0.728395257275619	0.297999174888761	PLXND1
ENSG00000004455	0.433382025869901	0.531276639032105	0.353244548465196	0.724656419039945	AK2
ENSG00000004468	0.214427050924391	0.91041862674783	1.06970977046219	0.216847844360888	CD38
ENSG00000004478	0.24582385051835	0.806373940763871	-0.106121945559103	0.957060376695331	FKBP4
ENSG00000004487	0.29039587565145	0.324329017820219	0.187628570112895	0.697110485295255	KDM1A
ENSG00000004534	0.141588260957514	0.841346320846254	0.209473955159889	0.794713723103114	RBM6
ENSG00000004660	-0.279938964181411	0.798920027550667	-0.574347422295084	0.532251227702723	CAMKK1
ENSG00000004700	-0.200182517620268	0.928472276877365	0.420050620153724	0.858776658997641	RECQL
ENSG00000004766	-0.958163707656555	0.410382590522584	-0.379947871260075	0.881787075543675	VPS50
ENSG00000004777	-0.563559869755029	0.470512998029356	-0.225084256037331	0.892304938923671	ARHGAP33
ENSG00000004779	0.180515145194854	0.790567959656645	-0.0596584473909447	0.969384036661676	NDUFAB1
ENSG00000004799	-1.45637455219883	0.14556354524127	-0.0420199498911384	0.994263681714525	PDK4
ENSG00000004838	-0.999291579275184	0.318400331973777	-0.822040481228896	0.520234547854005	ZMYND10
ENSG00000004864	-0.143550389365988	0.764039642667456	-0.092337218984784	0.908378821514956	SLC25A13
ENSG00000004866	-0.112415017708187	0.891640033321116	0.185660460201855	0.838894959048242	ST7
ENSG00000004897	-0.138343082336071	0.917726011257115	0.16483035107432	0.92787645737846	CDC27
ENSG00000004948	-1.77063945530769	0.0264846981194212	-1.96295343850164	0.0129427893293908	CALCR
ENSG00000004961	-0.733931138141885	0.00687940031199135	-0.45981476012202	0.201435957278968	HCCS
ENSG00000004975	0.246541956188832	0.845918380095731	-0.0990373984302065	0.969384036661676	DVL2
ENSG00000005001	-3.02303619662108	2.38762470178033e-05	-0.700438355078095	0.607193603115852	PRSS22
ENSG00000005007	0.199716726827679	0.870448280350735	-0.108725025511276	0.961620263657039	UPF1
ENSG00000005020	-0.440401366066672	0.56645228060843	-0.246886371905683	0.858082126127206	SKAP2
ENSG00000005022	0.338933924449719	0.731907156293069	0.776049224453807	0.272556942916462	SLC25A5
ENSG00000005059	-0.544939523282971	0.00712230887272668	-0.263560466810668	0.412542832800949	MCUB
ENSG00000005075	-0.574813990426978	0.482722477135902	-0.539274392496135	0.603015643020173	POLR2J
ENSG00000005100	0.831487109412494	4.15950764118123e-05	0.263999074020644	0.49236109795597	DHX33
ENSG00000005102	3.39120511535867	0.164859112701141	3.66815905176562	0.14410365747561	MEOX1
ENSG00000005156	0.163355284718179	0.781185447142902	-0.626994581649921	0.0482660650875025	LIG3
ENSG00000005175	0.0153852792304043	0.996151734325738	0.315344079079486	0.908378821514956	RPAP3
ENSG00000005187	-0.164194413159234	0.942764136466642	0.334661398796599	0.891013531593236	ACSM3
ENSG00000005189	0.303059723309197	0.553425457821359	0.670182753215056	0.0573106788138053	REXO5
ENSG00000005194	0.513473283901328	0.587570507824732	0.53290795039283	0.645686807652557	CIAPIN1
ENSG00000005206	-1.34521082852289	0.00515637607547929	-0.84655548414195	0.178162901009045	SPPL2B
ENSG00000005238	-0.421606192831258	0.608285816331595	-0.226772787734649	0.880679579592706	FAM214B
ENSG00000005243	-1.58885701942842	0.0246262723245375	-0.143242714227889	0.962454047638779	COPZ2
ENSG00000005249	0.911984190124241	0.0950644656357379	1.04748946340324	0.0552794502001525	PRKAR2B
ENSG00000005302	-0.0681723486892457	0.914208942653007	-0.277656542137394	0.478625382564997	MSL3
ENSG00000005339	0.165421120465165	0.707261610685702	-0.0426727762372831	0.969384036661676	CREBBP
ENSG00000005379	-2.0691017831196	3.20519679563876e-09	-3.61331296390213	4.79654866840323e-25	TSPOAP1
ENSG00000005436	0.532274768917203	0.551818753859334	0.101936227627417	0.969384036661676	GCFC2
ENSG00000005448	0.555712117123646	0.568928922676271	0.653346623417376	0.541593352385424	WDR54
ENSG00000005469	-0.448644477130925	0.665213220299598	0.190394158203409	0.927315674678385	CROT
ENSG00000005483	-0.760944235061813	0.409441422648544	-0.378191425023662	0.834035869526698	KMT2E
ENSG00000005486	-0.839592984631923	0.370450407788777	-0.756150774109574	0.524837443350386	RHBDD2
ENSG00000005700	-0.347113138375644	0.842050097029342	0.0573462346666265	0.992153767562903	IBTK
ENSG00000005801	-0.430856966202211	0.782715093088953	0.152932181161546	0.965000003007256	ZNF195
ENSG00000005810	0.149927466830274	0.935092915245931	0.778102994299253	0.479094870114801	MYCBP2
ENSG00000005812	-0.181387010870036	0.913972397007978	0.542298932707328	0.683200515959718	FBXL3
ENSG00000005882	-0.263121652465664	0.832153891927677	-0.131419900515488	0.954294100253567	PDK2
ENSG00000005884	-0.262096968259379	0.827678929836439	-0.0798384561336321	0.97656638127153	ITGA3
ENSG00000005889	-1.01811102271801	0.166819393464818	-0.526482113869084	0.69882161191737	ZFX
ENSG00000005893	-0.698410032534405	0.00424908964817615	-0.34952721160649	0.351045846172733	LAMP2
ENSG00000005961	0.659508095706067	0.693782611453757	0.803938635272287	0.6559178842236	ITGA2B
ENSG00000005981	-2.63020723504701	0.233044059826305	-2.87373747498499	0.209591361860332	ASB4
ENSG00000006007	-0.0584652340768687	0.956638835113288	0.408558937366237	0.518866382392489	GDE1
ENSG00000006015	0.836739860053385	0.342952920174082	-0.379241844825979	0.835356257829458	REX1BD
ENSG00000006016	0.766997049026068	0.693782611453757	0.146131395096201	0.979768530415829	CRLF1
ENSG00000006042	-0.180575041691925	0.930562429170958	3.98740251733592	2.99502389856278e-14	TMEM98
ENSG00000006062	0.149471470583368	0.933073720557956	0.560585795350049	0.682807439995999	MAP3K14
ENSG00000006118	0.588423775088168	0.561774434365794	-0.348016357724426	0.846066823728093	TMEM132A
ENSG00000006125	0.80579763467058	0.0343988120238136	0.014557100716324	0.995219584023528	AP2B1
ENSG00000006194	-0.101654788172781	0.920448433234992	0.237535436247347	0.81452775036217	ZNF263
ENSG00000006210	-5.20464543198219	8.11426253574854e-19	-3.43545693041205	6.68198342476281e-12	CX3CL1
ENSG00000006282	-0.364576350689749	0.719252637052132	-0.316557173302181	0.830158657357031	SPATA20
ENSG00000006283	-0.60589028421882	0.924510972212812	-0.0423852192440828	0.999056245200709	CACNA1G
ENSG00000006327	-0.287298747257636	0.80125350264985	-0.355521651827197	0.800499728980907	TNFRSF12A
ENSG00000006432	-0.0520434219986852	0.959560684675407	0.0449356673609017	0.980936295368891	MAP3K9
ENSG00000006451	0.0573024615808041	0.965075385250253	-0.430272013816127	0.607542603909448	RALA
ENSG00000006453	-1.28577089022169	6.37709875106724e-09	-0.550979744366225	0.0528416062335153	BAIAP2L1
ENSG00000006459	-0.777566683790207	0.599885113612707	-0.806391029875256	0.656885654691457	KDM7A
ENSG00000006468	-0.533670789633858	0.282220505546611	-0.173346485363826	0.886743626827157	ETV1
ENSG00000006530	-0.282788284186867	0.501900914662056	-0.242614312253542	0.673705754128793	AGK
ENSG00000006534	-0.877672825489082	0.348329970606856	-1.25401387257718	0.137197915656463	ALDH3B1
ENSG00000006576	-0.31359636300607	0.812005363965779	-0.0388124154126641	0.992801566043296	PHTF2
ENSG00000006606	-0.823511492807577	0.546423800749219	-1.33161618337196	0.259937136884924	CCL26
ENSG00000006607	-0.0640552144918603	0.902126656757169	-0.0349271497070504	0.969546106630282	FARP2
ENSG00000006625	0.430027471539748	0.526417788292184	0.184920359022972	0.894276627694933	GGCT
ENSG00000006634	-0.602427305167468	0.460970412446718	-0.0646958726448884	0.984934114443398	DBF4
ENSG00000006638	-1.15354870812526	0.317865193665208	-0.436551423847786	0.857177618170616	TBXA2R
ENSG00000006652	0.329050681114651	0.655081232279065	-0.212477775430273	0.86117074912487	IFRD1
ENSG00000006695	0.501992903866781	0.26511741689434	0.516241482261813	0.298597768349245	COX10
ENSG00000006704	-0.534298846468198	0.454561767234906	-0.698371391907289	0.311563985432931	GTF2IRD1
ENSG00000006712	0.29486249953078	0.620337790715986	0.35207184335619	0.594589696298624	PAF1
ENSG00000006715	0.0658810622167601	0.963311225037915	-0.344655445800265	0.76616818793602	VPS41
ENSG00000006740	1.2382488505419	0.333617686179168	1.60016697296566	0.169400141697715	ARHGAP44
ENSG00000006744	0.485696801313905	0.485486268599758	0.39205763041484	0.695339720682555	ELAC2
ENSG00000006747	-0.229107533569896	0.88363917187909	0.46390540338752	0.732594178051729	SCIN
ENSG00000006756	-3.01649908087995	1.64032534678434e-13	-1.56524634134654	0.000190079677035983	ARSD
ENSG00000006757	-1.26662619308902	0.0133964631828002	-0.986970540981677	0.101276395874097	PNPLA4
ENSG00000006831	-0.163295842206479	0.675247992454634	0.0126403731758293	0.992882992827636	ADIPOR2
ENSG00000006837	-0.0363977955749977	0.98866909455129	0.181680747471212	0.946960234309127	CDKL3
ENSG00000007047	0.433121534603887	0.613640637423828	-0.351981992737003	0.782045633529105	MARK4
ENSG00000007080	0.858185201288224	0.428992827641241	-0.556038358727192	0.758527415415658	CCDC124
ENSG00000007168	-0.0120199557461143	0.992912477681158	0.233617032498087	0.803204793121191	PAFAH1B1
ENSG00000007202	0.396577558212523	0.608858850769801	0.54255368720132	0.47914930255341	KIAA0100
ENSG00000007255	-1.83752136579819	0.214976915376364	-2.40110776899437	0.0919488307623958	TRAPPC6A
ENSG00000007341	0.383556494569846	0.222386339092159	0.404750669099278	0.227852024765138	ST7L
ENSG00000007376	0.609386325986898	0.68087624066464	-0.303830119080261	0.913869763215082	RPUSD1
ENSG00000007384	-0.703207902023115	0.0772766691037383	-0.845992295189278	0.0294103210576234	RHBDF1
ENSG00000007392	0.609180841356373	0.0672612532228175	0.378647162802827	0.444800095537545	LUC7L
ENSG00000007402	-1.18253892221011	0.279431433381601	-0.290543476023079	0.916522812727303	CACNA2D2
ENSG00000007516	-1.09853846329461	0.271220583506493	-1.89278646709696	0.0232360897927834	BAIAP3
ENSG00000007520	0.318015823511104	0.8425061742876	-0.647517549890827	0.656318759577847	TSR3
ENSG00000007541	-0.348137184138287	0.823229171867503	-0.345423458260882	0.874259532215256	PIGQ
ENSG00000007545	0.164344977300368	0.755446739042084	-0.124757956994694	0.879567171914916	CRAMP1
ENSG00000007866	-0.263181416264699	0.831705832122569	-1.10965383109822	0.0866539895966692	TEAD3
ENSG00000007923	0.648914896392203	0.231471407611122	0.320289920577055	0.760566719634888	DNAJC11
ENSG00000007933	-1.18447674427457	0.0778621036660532	4.12820773171619	3.05984737896918e-29	FMO3
ENSG00000007944	0.269283717097811	0.407564419588726	-0.520618134699273	0.0381969161052264	MYLIP
ENSG00000007952	0.522788118612543	0.776332803792644	1.38525694541883	0.221858608297725	NOX1
ENSG00000007968	0.15719243326606	0.928323378286321	0.156352156306989	0.950639326100063	E2F2
ENSG00000008018	-0.0411844547944556	0.967132323913875	-0.274011097234309	0.701292225465886	PSMB1
ENSG00000008083	-0.177814299618934	0.658129433824947	-0.310952051423189	0.34962518650984	JARID2
ENSG00000008086	0.486597763418516	0.704608835110726	0.0446447987669112	0.992356043886193	CDKL5
ENSG00000008118	1.93474987537995	0.00671931305917901	0.548037437433499	0.771435270810391	CAMK1G
ENSG00000008128	-0.643649255167638	0.761126515292202	-1.11664165195472	0.568012044639401	CDK11A
ENSG00000008130	-0.0415446943719452	0.978400214832295	-0.404252891057366	0.697174460005799	NADK
ENSG00000008226	-0.76252657080402	0.51631161428156	0.456214134952542	0.80299359394553	DLEC1
ENSG00000008256	0.261182621408269	0.69322223653314	-0.113278976750695	0.932723687502399	CYTH3
ENSG00000008277	-0.297430240841461	0.868495624027025	0.314817671274405	0.896101909119442	ADAM22
ENSG00000008282	-0.836026750469824	0.00921219024990894	-0.369724804065854	0.510316976167081	SYPL1
ENSG00000008283	0.159670612003743	0.878992088711651	-0.873555839611316	0.0729764294756075	CYB561
ENSG00000008294	0.313625055627638	0.780424204352493	0.200071735483612	0.917521862789454	SPAG9
ENSG00000008300	-0.0758507040553212	0.929845113381364	0.364149446268596	0.482818843160499	CELSR3
ENSG00000008311	-0.236486333871238	0.907326291081156	-0.478423039035228	0.818498691746212	AASS
ENSG00000008323	-0.25988866302096	0.891007314448544	0.642840222359242	0.653074806559287	PLEKHG6
ENSG00000008324	0.254892469129322	0.592730409292246	0.267506091955989	0.642751684528019	SS18L2
ENSG00000008382	-1.22805841917895	0.0653953556503937	-0.438956703990444	0.760566719634888	MPND
ENSG00000008394	-0.206206881417974	0.731805652223246	0.276012609658352	0.673598151795067	MGST1
ENSG00000008405	0.654793830098946	0.130809314008857	0.359407572687348	0.631781201455703	CRY1
ENSG00000008438	-0.486859481287969	0.883032702670099	-0.461131283595211	0.921324956900865	PGLYRP1
ENSG00000008441	0.503950415760703	0.547799412824362	-0.270413205354248	0.859781537665638	NFIX
ENSG00000008513	0.347056161462731	0.512385316933252	-0.288041735558136	0.702276173174778	ST3GAL1
ENSG00000008516	-0.737990825366535	0.831848862248124	-1.37938314428314	0.694716247497207	MMP25
ENSG00000008517	-2.70587459436367	5.29487138957696e-05	-2.90448914795619	1.24287910956777e-05	IL32
ENSG00000008710	-0.306945389825363	0.842464301202489	-1.26850977111542	0.124381733514476	PKD1
ENSG00000008735	-0.70738285254704	0.772453551642325	-0.217774334491326	0.966133442833718	MAPK8IP2
ENSG00000008838	0.22587544741259	0.826170040073527	0.340622271802051	0.7630725994021	MED24
ENSG00000008853	0.487307928948532	0.462112053690523	0.64756856530622	0.304618315175567	RHOBTB2
ENSG00000008869	0.321160097849404	0.754718809369028	-0.236763296955312	0.883637427030667	HEATR5B
ENSG00000008952	-0.307410383923296	0.873777756880506	-0.0683690108043298	0.99071029383619	SEC62
ENSG00000008988	0.295189256972398	0.76091603888135	0.400288454623191	0.7111759601105	RPS20
ENSG00000009307	0.2125656501618	0.846670468270568	0.165571069898974	0.924350349907471	CSDE1
ENSG00000009335	-0.210972527920092	0.508784754801857	-0.149535048806647	0.765812048346736	UBE3C
ENSG00000009413	-0.135495656162863	0.959146374593196	0.4429843822869	0.868098635057676	REV3L
ENSG00000009694	6.41477478995121	2.925438117576e-21	5.91929481653515	5.68334942336038e-18	TENM1
ENSG00000009724	-0.451525296885812	0.798469084042022	0.120910513822286	0.976299010423903	MASP2
ENSG00000009780	-0.293767395710638	0.686466896515628	-0.228621444171896	0.833802930056462	FAM76A
ENSG00000009790	0.85633882570279	0.875345145535591	2.03862244423787	0.60596994516681	TRAF3IP3
ENSG00000009830	-0.291212202414622	0.530213395745674	-0.0137776448105454	0.994319956828505	POMT2
ENSG00000009844	0.179739712905664	0.875196615661839	0.221018927878788	0.879300002040669	VTA1
ENSG00000009950	-3.2428643987005	4.42225608846821e-07	-1.71983224660138	0.00399592895957516	MLXIPL
ENSG00000009954	-0.397918413035432	0.52995883481602	-0.136582341695508	0.925145352323152	BAZ1B
ENSG00000010017	0.0211361206570458	0.978445698866798	-0.218225933830978	0.668804493466165	RANBP9
ENSG00000010030	-1.4411978344786	0.0594382129920613	-0.807904624212706	0.478026459562812	ETV7
ENSG00000010072	0.147966043344501	0.894439481589594	0.320519515655717	0.760566719634888	SPRTN
ENSG00000010165	0.516438445462075	0.222844436993654	0.396501969319348	0.495397977407943	EEF1AKNMT
ENSG00000010219	0.164897108116553	0.727275981225257	0.234675344862068	0.623991399991764	DYRK4
ENSG00000010244	0.113721408288227	0.848098133932373	0.0717862918561668	0.942408424534982	ZNF207
ENSG00000010256	0.012181477942798	0.996151734325738	0.468676807914488	0.780191063933761	UQCRC1
ENSG00000010270	0.420398562220463	0.0358206202739611	-0.304626588938935	0.23905092971627	STARD3NL
ENSG00000010278	0.112218291180496	0.91955009994898	-0.0658622862874383	0.972862141610839	CD9
ENSG00000010292	-0.0686655132457261	0.951647843197454	0.332765099891029	0.684563452893036	NCAPD2
ENSG00000010295	0.240928057706948	0.875345216392106	-1.2323524063369	0.117165999599544	IFFO1
ENSG00000010310	-1.04690924913994	0.120807340504091	-0.822819291208994	0.313965976431747	GIPR
ENSG00000010318	0.333735562289264	0.479171891687481	0.042964913017433	0.979447038215008	PHF7
ENSG00000010319	1.61165755535797	0.00948488323438872	-0.081110025416155	0.982678418550413	SEMA3G
ENSG00000010322	-0.200730389776405	0.785622843584824	-0.0601962939399705	0.970706160205801	NISCH
ENSG00000010361	-1.06104305509708	0.181207616123661	-0.792070162190825	0.459085228019254	FUZ
ENSG00000010404	0.896786024001913	0.00247041986971632	-0.336051308653532	0.560151124537534	IDS
ENSG00000010438	1.99206341452519	0.0218478256608659	0.81308255792454	0.633717015593214	PRSS3
ENSG00000010539	-0.226888021620749	0.661861884464236	0.0957863138579537	0.926126363230173	ZNF200
ENSG00000010610	0	1	5.47459586638905	0.0150552586244065	CD4
ENSG00000010626	-1.14575893549415	0.041904363384561	-0.326810214945095	0.812835764321006	LRRC23
ENSG00000010671	2.25318104789486	0.345556601761845	-1.58972060388683	0.780128130070528	BTK
ENSG00000010704	-1.60338868968253	2.1988857969079e-13	-0.935265774664008	7.08339142519994e-05	HFE
ENSG00000010803	-0.305680162081488	0.655081232279065	-0.509465844862209	0.385924845766564	SCMH1
ENSG00000010810	0.970905040422502	1.32530254080944e-05	0.918969909040696	6.22836312685668e-05	FYN
ENSG00000010818	0.312002778942176	0.717440175802695	-0.23552097949737	0.858082126127206	HIVEP2
ENSG00000010932	-0.50882339143902	0.914208942653007	0.680055234973891	0.896768460606834	FMO1
ENSG00000011007	0.701125616253503	0.0204756473517365	0.346370025416913	0.493374517090223	ELOA
ENSG00000011009	0.022644808287394	0.991336374353971	-0.566264415580558	0.606932127744124	LYPLA2
ENSG00000011021	-0.0142398781212676	0.988355955652171	-0.64507503265695	0.0236201339212706	CLCN6
ENSG00000011105	-0.879737137010465	0.19208498657921	-0.298468544304838	0.854593511352696	TSPAN9
ENSG00000011114	0.142623872812946	0.88363917187909	0.470821028431332	0.471344297032534	BTBD7
ENSG00000011143	-0.00664248741471833	0.996645478499528	0.178201505626939	0.899840104370065	MKS1
ENSG00000011198	0.310249926306843	0.643818865335611	0.482022469718592	0.422838449489388	ABHD5
ENSG00000011201	-1.03048318935184	0.00147687116831201	-1.5332657965977	3.90875336608224e-07	ANOS1
ENSG00000011243	0.589338463200198	0.243794887505619	0.0275381151351479	0.992218568459177	AKAP8L
ENSG00000011258	-0.101209303468452	0.959657281638554	0.0830761301283542	0.982314608110544	MBTD1
ENSG00000011260	0.375679155047716	0.161437014953325	0.317400920734564	0.340737063390335	UTP18
ENSG00000011275	-0.0429622010700188	0.96974516231193	-0.0737673426841046	0.964282968472673	RNF216
ENSG00000011295	0.110745264979678	0.898587764640573	0.176291735181764	0.857652952290561	TTC19
ENSG00000011304	0.0959049967455577	0.952959548911781	-0.0317069395357834	0.992882992827636	PTBP1
ENSG00000011332	1.19260585768575	0.0379368662928299	1.0258717531045	0.12147294940259	DPF1
ENSG00000011347	0.43791858528265	0.832831869636737	0.0608302318140527	0.992356043886193	SYT7
ENSG00000011376	0.2811034937775	0.633456346270871	0.263567342213711	0.739624142924136	LARS2
ENSG00000011405	-0.376201446393596	0.863992528994288	0.108402438888231	0.985417807661705	PIK3C2A
ENSG00000011422	1.24269405524246	0.0256808382453753	0.850438530020786	0.246923208152981	PLAUR
ENSG00000011426	-0.271606545032196	0.865981614250698	0.0828265275147184	0.982415882911306	ANLN
ENSG00000011451	0.39655850508028	0.709359972112993	-0.602279071451771	0.558799272835458	WIZ
ENSG00000011454	-0.587889641861179	0.337454380210139	0.153400513420371	0.925661725671764	RABGAP1
ENSG00000011478	0.488691186311445	0.688735027231758	0.190428960351443	0.940055877602282	QPCTL
ENSG00000011485	0.617507487272196	0.405148929920279	0.386677463394774	0.759169820417758	PPP5C
ENSG00000011523	-0.112258450337746	0.834307084356762	-0.436478328589741	0.13946393931334	CEP68
ENSG00000011566	0.268929360008971	0.858391376849682	-0.226462537803632	0.921895336458167	MAP4K3
ENSG00000011590	-1.70434851869354	0.500436046923387	-0.39726054038901	0.939561521206653	ZBTB32
ENSG00000011638	-0.803044743485508	0.0912562028992165	-0.095620335680432	0.957466631911663	TMEM159
ENSG00000011677	6.61323914031451	1.33862098906712e-30	-0.800368550921859	0.746327253522979	GABRA3
ENSG00000012048	-0.165472632459961	0.929995073397762	0.640694970590792	0.640783959845218	BRCA1
ENSG00000012061	0.535835343961401	0.516075711862308	0.656612660512067	0.440943393950695	ERCC1
ENSG00000012124	-1.30488450107531	9.54350807279023e-06	-0.542124828173739	0.197943941162972	CD22
ENSG00000012171	-1.26150581138491	0.00786899497651405	-2.04471327962881	1.91440128853758e-06	SEMA3B
ENSG00000012174	-1.3096792151751	0.00217743797225217	-1.31530595405171	0.00284941277156073	MBTPS2
ENSG00000012211	-0.647997320873236	0.511635915127858	-0.171150598362428	0.944600769562929	PRICKLE3
ENSG00000012223	-1.94404922696655	0.051331587435127	-1.42248297070335	0.222467249115831	LTF
ENSG00000012232	0.608405974349212	0.397960831883076	0.219703360631463	0.893563368508402	EXTL3
ENSG00000012660	-0.579732935849953	0.0936528408812553	-0.306569125005912	0.610803131893739	ELOVL5
ENSG00000012779	-3.15354255308301	1.15121203001018e-08	-5.30427884458325	7.86184737655226e-15	ALOX5
ENSG00000012822	-0.909257581390406	0.0364090774803057	-0.281544772266192	0.792376669803458	CALCOCO1
ENSG00000012963	0.10875570595136	0.850375513381342	0.525695558810308	0.0621614992098081	UBR7
ENSG00000012983	0.275466948473739	0.889843659346582	0.323167585923938	0.901024288817709	MAP4K5
ENSG00000013016	1.1396680906503	0.00462175143437327	-3.55497977616023	1.80894746243371e-16	EHD3
ENSG00000013275	0.597275540374903	0.475023021241639	0.323334039241475	0.834617411916512	PSMC4
ENSG00000013288	-0.81148839750128	0.124008123628269	-0.824295141915078	0.150025648756178	MAN2B2
ENSG00000013297	-5.67095288219449	9.86270670254821e-05	2.47273923749891	8.66868749715411e-09	CLDN11
ENSG00000013306	-0.142990899043306	0.929679811349955	-0.576521936171291	0.613754383363561	SLC25A39
ENSG00000013364	-0.472903129848509	0.649252590548992	-0.815130886363987	0.349201037847346	MVP
ENSG00000013374	-0.554287570969092	0.0676229217222351	-0.627652268966664	0.0392606875316973	NUB1
ENSG00000013375	-0.324701301890494	0.782715093088953	0.0877640600448005	0.975003123236783	PGM3
ENSG00000013392	-0.205569357847483	0.753654925646711	0.465792021551309	0.303062173610862	RWDD2A
ENSG00000013441	-0.191747161787476	0.922837974857653	0.00585174253685574	1	CLK1
ENSG00000013503	1.02315019016548	0.0624203008733165	-0.0954776617066835	0.968798030857185	POLR3B
ENSG00000013523	-0.23111006303435	0.754628195586708	0.273283974931356	0.75609739073175	ANGEL1
ENSG00000013561	0.179687087601146	0.677282655417349	-0.216502198198363	0.656920006844339	RNF14
ENSG00000013563	-0.658776485031151	0.279314384603211	-0.393080734337325	0.704168702680017	DNASE1L1
ENSG00000013573	-0.0250568652911526	0.973863532674845	-0.137932361804543	0.838230041512717	DDX11
ENSG00000013583	-0.270729618508372	0.729096209655549	-0.0705471227361688	0.969546106630282	HEBP1
ENSG00000013588	-0.0323689308958549	0.975700713976876	-0.255929337716089	0.732015839664675	GPRC5A
ENSG00000013619	-0.619367969145806	0.0248123287315896	-0.180339427816452	0.795260944216739	MAMLD1
ENSG00000013810	-0.157517046612163	0.90322876242233	-0.319970561272577	0.806895768802701	TACC3
ENSG00000014123	0.0219939904711514	0.994657548185856	0.274892289910377	0.932723687502399	UFL1
ENSG00000014138	0.16263019821884	0.862518683473918	-0.0875463211350744	0.959180526063254	POLA2
ENSG00000014164	0.521201944880246	0.64315125444194	-0.631944610582679	0.61102200691947	ZC3H3
ENSG00000014216	-0.500590073539275	0.660676064085995	-0.713619604909118	0.52139716632779	CAPN1
ENSG00000014641	0.519371648825763	0.0548642372781117	0.16989973238133	0.794851387259987	MDH1
ENSG00000014824	-0.514107241212078	0.700717489743623	-0.21898313585699	0.936918695707158	SLC30A9
ENSG00000014914	-0.338195707493509	0.372728801099864	-0.204628718660643	0.7528871880102	MTMR11
ENSG00000014919	0.322609613425085	0.329930755680389	-0.053650901007765	0.960793335492811	COX15
ENSG00000015133	0.09574444077925	0.88363917187909	-0.547376156208033	0.0712328972632467	CCDC88C
ENSG00000015153	-0.0756448027015565	0.952642464317441	0.178458834763438	0.898940564571508	YAF2
ENSG00000015171	-0.0186442760768339	0.991644314260129	0.0605897628579348	0.981519048362492	ZMYND11
ENSG00000015285	-2.33431705499782	0.0028742422757322	-0.783228772286325	0.508763792652839	WAS
ENSG00000015413	-4.96923773910653	0.0155249047918472	-3.44023976209615	0.139226353025368	DPEP1
ENSG00000015475	0.00746676242817609	0.996411393655906	0.541488996907822	0.436063631073803	BID
ENSG00000015479	-0.178885222129535	0.947374957837588	0.376521895365112	0.902823954996546	MATR3
ENSG00000015532	-0.235752362170147	0.79090962892501	-0.328600238013565	0.742530764074407	XYLT2
ENSG00000015676	-0.158819747213114	0.910840873363842	-0.344583026165585	0.806806733119728	NUDCD3
ENSG00000016391	1.93400862073389	0.0015378116432338	-0.646758115966631	0.676944780519531	CHDH
ENSG00000016402	1.62250894460023	0.0167223696632572	2.34252134732793	7.50798461600932e-05	IL20RA
ENSG00000016864	-0.133305793023476	0.846275002686232	-0.0335094587594347	0.986195165941435	GLT8D1
ENSG00000017260	-0.139763992344483	0.912218375080098	-0.261319333784507	0.846696083197793	ATP2C1
ENSG00000017483	-1.28723413786632	0.327000935061261	-0.219790251502663	0.94953572397628	SLC38A5
ENSG00000017797	0.311599834029623	0.374885295633882	-0.322121618583991	0.421101767085398	RALBP1
ENSG00000018189	-0.218039879739826	0.860313835945062	-0.586859394231622	0.528584163472104	RUFY3
ENSG00000018236	3.09210375824203	0.0314754528397619	4.020110911928	0.0024510292837242	CNTN1
ENSG00000018280	-1.07310082437809	0.726552259610993	0.225638336826255	0.973297915964594	SLC11A1
ENSG00000018408	-0.57575075500592	0.0467712074699978	0.414519754919677	0.27060388877624	WWTR1
ENSG00000018510	-0.0678429284517529	0.973260341898283	0.0182454567352093	0.996728561065454	AGPS
ENSG00000018610	0.333201176660315	0.48759915356064	0.3221363055041	0.588432604119882	CXorf56
ENSG00000018625	-3.39047925252324	0.0279517881837771	-6.07614018324184	0.000421859567065618	ATP1A2
ENSG00000018699	0.8701750654058	0.000839481354764388	0.268423284693114	0.630936556646406	TTC27
ENSG00000018869	-1.35074513439265	0.129812522643945	-0.489522770078963	0.77640151560853	ZNF582
ENSG00000019102	0.634417984033273	0.193758312412194	0.434438745263896	0.54643234482978	VSIG2
ENSG00000019144	-0.822961927153027	0.0572192552880359	-0.277814376692329	0.785896377918961	PHLDB1
ENSG00000019186	3.04264613170206	9.15243346091049e-20	2.17092257599423	7.08075561534442e-10	CYP24A1
ENSG00000019485	0.324305082343543	0.693477887469547	-0.178286838586953	0.904798992173247	PRDM11
ENSG00000019505	-3.36247668123549	0.11132104071521	-4.5010645706626	0.040755529673298	SYT13
ENSG00000019549	-0.269219168806553	0.622301248999948	0.619256331835573	0.0958847829452852	SNAI2
ENSG00000019582	-1.40946904787185	0.0588644987669577	-0.542018266112083	0.737900715533556	CD74
ENSG00000019995	0.391088504092413	0.513982022227226	-0.146471667466224	0.912791476076348	ZRANB1
ENSG00000020129	0.583958026342958	0.495085099276041	0.00675905558181002	1	NCDN
ENSG00000020181	1.30442821621124	0.157915745022283	1.68519024908797	0.04489057954431	ADGRA2
ENSG00000020256	0.213441875204377	0.782848089275702	0.0527379609625865	0.978489370739729	ZFP64
ENSG00000020426	0.134550427716165	0.879010253883459	0.280254493603924	0.736888910935357	MNAT1
ENSG00000020577	0.128411683027855	0.878100823884083	0.530722583854536	0.247967336307743	SAMD4A
ENSG00000020633	-3.39820559838708	0.0385942107833945	1.85039580354322	0.066724767962396	RUNX3
ENSG00000020922	-0.211070842783406	0.91057071407651	0.141474560973945	0.965167385080424	MRE11
ENSG00000021300	0.462616336202592	0.670345903272019	-0.0210068567252037	0.996299977409114	PLEKHB1
ENSG00000021355	-0.771806017798262	0.0129405042462195	-0.522760157023643	0.193250504192526	SERPINB1
ENSG00000021488	-1.28761842139718	0.761719650376068	-2.33257861240091	0.583048050948466	SLC7A9
ENSG00000021574	0.942677355077001	0.134248573693866	0.228498197895146	0.898775036000964	SPAST
ENSG00000021645	6.95711536722911	2.33017929743407e-12	-0.657032384904817	0.916466323268468	NRXN3
ENSG00000021762	-0.954262678320091	0.234517827126126	0.961820117573566	0.277956500214197	OSBPL5
ENSG00000021776	-0.00969902813367001	0.995867721744798	0.39089404111161	0.693857392933145	AQR
ENSG00000021826	0.964493140965638	0.138872225976801	0.279368425023008	0.870123338057198	CPS1
ENSG00000022267	1.78087354025193	1.48265169244483e-12	0.541628075043304	0.150311171025294	FHL1
ENSG00000022277	0.518019380169625	0.242918527859182	0.192829396636919	0.849167005875555	RTF2
ENSG00000022556	-4.15545379480626	3.27653337478823e-15	1.37177984538703	0.0183538864430161	NLRP2
ENSG00000022567	0.589858022487452	0.183856497084429	-0.260516007614591	0.781035275357865	SLC45A4
ENSG00000022840	0.519809094861517	0.379593624095557	-0.0463870210432983	0.986795121267801	RNF10
ENSG00000022976	0.253419716639494	0.512251299958266	0.0512359950505163	0.963617086092173	ZNF839
ENSG00000023041	0.305927815564242	0.754718809369028	0.0485867635786223	0.988362372989798	ZDHHC6
ENSG00000023171	2.03121108835553	2.34230255401581e-07	-4.45005413348312	2.17271871101211e-14	GRAMD1B
ENSG00000023191	0.214959783235602	0.907542711282552	-0.37927769144084	0.849598454488234	RNH1
ENSG00000023228	0.483548227255072	0.0228466093529129	0.294363682081815	0.329691142706834	NDUFS1
ENSG00000023287	-0.203541997767697	0.919653636480145	-0.0240077351869154	0.996299977409114	RB1CC1
ENSG00000023318	-0.344411715929181	0.419274265461211	0.309818188150746	0.57215814446755	ERP44
ENSG00000023330	0.727815240289122	0.295206145530438	0.306923207523096	0.836758951760125	ALAS1
ENSG00000023445	0.846712663670471	0.525745614458496	-0.884093391327186	0.577070897199623	BIRC3
ENSG00000023516	-0.138646506294372	0.952728214098986	0.816626404585727	0.580507276383399	AKAP11
ENSG00000023572	0.169213301622677	0.798220107496301	0.68372615072338	0.0452652510323197	GLRX2
ENSG00000023608	0.552926934861424	0.201681495569934	0.734395326042784	0.0701766734554737	SNAPC1
ENSG00000023697	-0.0759065253154513	0.91057071407651	-0.0613594514949156	0.95168408998761	DERA
ENSG00000023734	0.240615546302859	0.523130327336766	0.154206684905162	0.809509708036759	STRAP
ENSG00000023839	0.296900453944089	0.700758579671469	0.0110800349498771	0.99687905925368	ABCC2
ENSG00000023892	0.42882746165973	0.562316143752365	-1.66797119354497	8.222137533888e-05	DEF6
ENSG00000023902	-0.678184871245073	0.354722379355726	-0.222535808624163	0.899553138691096	PLEKHO1
ENSG00000023909	-0.205982422090329	0.809907884059377	0.075311385395182	0.968724745051337	GCLM
ENSG00000024048	-0.488672016706415	0.578799639130237	-0.508086786877567	0.635614588472695	UBR2
ENSG00000024422	-0.542868033897579	0.517930286698442	-0.321775568184144	0.830089066144568	EHD2
ENSG00000024526	-0.33001953593357	0.838314369593193	0.0878367623025852	0.982415882911306	DEPDC1
ENSG00000024862	0.378678922895823	0.320093670000472	0.328653722121984	0.495804953480433	CCDC28A
ENSG00000025039	-0.272443175023944	0.594214517123785	0.152787597902146	0.864904832333108	RRAGD
ENSG00000025156	0.141191261143873	0.902503751395019	0.210201064519131	0.878190180943	HSF2
ENSG00000025293	0.382611732726303	0.456915302762095	0.230863904475897	0.798077404437502	PHF20
ENSG00000025423	0.924477030300358	0.0591537586917061	-0.409542556677753	0.705295828495631	HSD17B6
ENSG00000025434	-0.62817663322171	0.428983320598808	-0.711156346246683	0.404519625958217	NR1H3
ENSG00000025708	-0.130448272967495	0.946638204610178	-0.827855919976492	0.461297352055175	TYMP
ENSG00000025770	0.210428882163865	0.902823350506542	0.144954767747203	0.959180526063254	NCAPH2
ENSG00000025772	0.967547093334931	0.08141396756287	0.405140886488144	0.72486681179954	TOMM34
ENSG00000025796	0.0787534627897105	0.969545196622893	0.301131525219574	0.883653061036343	SEC63
ENSG00000025800	0.14140535514609	0.830495932994006	-0.0790755959099877	0.946281951216392	KPNA6
ENSG00000026025	1.09490682685934	0.00232068247500739	1.12464348187651	0.0022988954913714	VIM
ENSG00000026036	-0.673334330148846	0.152261320200382	-1.27468424646016	0.00100507521562344	RTEL1-TNFRSF6B
ENSG00000026103	0.292081253429339	0.814785446212967	0.621464989466494	0.542655904433745	FAS
ENSG00000026297	-0.71447617095828	0.0868878370350097	-1.03572843598196	0.00599790034125863	RNASET2
ENSG00000026508	0.338750105004463	0.562225865745319	0.272838176005995	0.750369262530403	CD44
ENSG00000026652	-0.134847934860685	0.846670468270568	-0.137695323589017	0.886331256117522	AGPAT4
ENSG00000026751	2.33258925377338	5.6206525999957e-20	-3.82289912546138	1.416657460183e-31	SLAMF7
ENSG00000026950	-0.324079984065576	0.354488300330366	-0.869155224046123	0.000290102507879876	BTN3A1
ENSG00000027001	0.152451534613609	0.891477984600416	0.697285140489691	0.233982495023898	MIPEP
ENSG00000027075	0.86242652259856	0.0139459936566106	1.27119307974978	4.64167897971197e-05	PRKCH
ENSG00000027697	0.131305875138482	0.88935867567238	-0.00193031454526524	1	IFNGR1
ENSG00000027847	-0.0441526998905218	0.982409090557205	-0.574885060493165	0.649989377562985	B4GALT7
ENSG00000027869	4.04729536960778	1.1966689079099e-07	3.4315584736791	1.94859700964606e-05	SH2D2A
ENSG00000028116	0.672524547166012	0.316008831539116	0.0334737637370632	0.992327453266933	VRK2
ENSG00000028137	0.87604271704852	0.197201658940639	0.625535658049933	0.523719036588911	TNFRSF1B
ENSG00000028203	-0.00451905236178991	0.99810088577994	-0.288680795690224	0.846195524672405	VEZT
ENSG00000028277	2.19990183938094	5.3215884692343e-27	1.58590777215631	7.34188056455285e-14	POU2F2
ENSG00000028310	0.0110200499868311	0.993228614876466	-0.274300334121041	0.722156144136355	BRD9
ENSG00000028528	0.0197805200610729	0.978056812537251	0.195411373072392	0.676358425728552	SNX1
ENSG00000028839	0.0922795701984821	0.914208942653007	0.0818582394055794	0.947053674319031	TBPL1
ENSG00000029153	0.283099703883257	0.755492080045074	0.39042533100193	0.693133233278716	ARNTL2
ENSG00000029363	-0.2147776402572	0.926099482209591	0.527972554031752	0.819971726722888	BCLAF1
ENSG00000029364	-0.106411724397239	0.862541439256292	0.366231030361292	0.334371413453224	SLC39A9
ENSG00000029534	-1.16500564288847	0.00973061087682246	-0.530157570078015	0.490664448279889	ANK1
ENSG00000029639	0.409507950787348	0.251232718444065	0.701495085826819	0.0147622704768059	TFB1M
ENSG00000029725	0.197677812211459	0.899333262111785	0.260221015001023	0.893563368508402	RABEP1
ENSG00000029993	0.545433549645786	0.136130106270968	-0.313317456503887	0.609329257341685	HMGB3
ENSG00000030066	0.337707497814975	0.351076942967252	0.268326923587609	0.59521775679221	NUP160
ENSG00000030110	0.11267848921851	0.94909163883619	-0.544194379133103	0.665157463001186	BAK1
ENSG00000030304	-0.35570800475229	0.531152772864054	-0.480962619339515	0.371074816882892	MUSK
ENSG00000030419	-0.235353097705393	0.907468042712524	0.540480061877561	0.771510229575467	IKZF2
ENSG00000030582	0.162672766350974	0.919653636480145	-0.34356672346587	0.837615073150452	GRN
ENSG00000031003	-0.0284832163003233	0.988355955652171	0.324794368505009	0.829122376027406	FAM13B
ENSG00000031081	0.829428664744396	0.0163794901061842	0.823218674401314	0.0234449274724165	ARHGAP31
ENSG00000031691	-0.139151094913408	0.901228809816416	0.402287622309276	0.643136757652498	CENPQ
ENSG00000031698	0.389353432703798	0.638467423120665	0.415077700124115	0.680886854716574	SARS
ENSG00000031823	-0.201409908819243	0.863754620837127	0.0549988733812182	0.986440723874134	RANBP3
ENSG00000032219	-0.486474744044946	0.794459479377184	-0.399746367533028	0.886816098179118	ARID4A
ENSG00000032389	0.53486880516005	0.520713030298516	0.000552163054886711	1	EIPR1
ENSG00000032444	0.473398984044699	0.714419701959111	-0.219847894688029	0.93031979315312	PNPLA6
ENSG00000032742	-0.904988171856178	0.40016184065801	-0.450710736558229	0.830565160954973	IFT88
ENSG00000033011	0.2045569720224	0.890504073810033	0.0502000084751402	0.990722293297751	ALG1
ENSG00000033030	0.274160730427134	0.756584437901764	0.150656481022368	0.924934809911388	ZCCHC8
ENSG00000033050	0.190557644015409	0.890504073810033	0.326401379245683	0.830404503635828	ABCF2
ENSG00000033100	-0.761423652468081	0.271738809387794	-0.964699296316325	0.150311171025294	CHPF2
ENSG00000033122	-0.801686961316097	0.697130454199634	0.592356068554435	0.844833413900984	LRRC7
ENSG00000033170	-0.116952388378625	0.914208942653007	-0.726294903631957	0.148328367249969	FUT8
ENSG00000033178	-0.591067914658306	0.674227490446597	-0.221455904073189	0.940117221552339	UBA6
ENSG00000033327	0.143263699589972	0.904190331994343	0.446247365861876	0.61148322934026	GAB2
ENSG00000033627	1.04612294254686	0.000240934627155862	0.723971919517546	0.0307339570192115	ATP6V0A1
ENSG00000033800	-0.204734716433582	0.88305006047384	0.264576971796412	0.879567171914916	PIAS1
ENSG00000033867	1.39018754453592	0.113576057358822	0.961914329595669	0.439893150988607	SLC4A7
ENSG00000034053	1.026128602891	0.0596258161869661	0.984396792011339	0.0990316150984675	APBA2
ENSG00000034152	0.165495746960231	0.912334099240219	0.158869243059756	0.940154423957531	MAP2K3
ENSG00000034510	0.203198635846242	0.894439481589594	-0.482644845736661	0.724550680999717	TMSB10
ENSG00000034533	-0.114529280178726	0.909166212859394	0.112032190610212	0.937462481333788	ASTE1
ENSG00000034677	0.281553510286283	0.826298926092163	0.0274014944327983	0.994319956828505	RNF19A
ENSG00000034693	0.587537044613821	0.438459004437747	0.51069973437826	0.61438405895655	PEX3
ENSG00000034713	0.736261571838009	0.00200515578636343	0.254426786388532	0.596337123212821	GABARAPL2
ENSG00000035115	0.856814408400459	0.2805775649475	0.744311739789614	0.45854552183854	SH3YL1
ENSG00000035141	0.83273897651394	3.76564593587801e-07	0.331234112472723	0.165272152520054	FAM136A
ENSG00000035403	-0.248109725736801	0.345556601761845	0.274817374372338	0.325863226950312	VCL
ENSG00000035499	0.0703901026009743	0.950355543544694	0.195951637290611	0.862542461617499	DEPDC1B
ENSG00000035664	-2.79618108697861	2.86801378195644e-11	-0.630391478166129	0.311997055631822	DAPK2
ENSG00000035681	0.084700769069159	0.846927273414082	0.564957164439233	0.00229443135059872	NSMAF
ENSG00000035687	-0.488477801467336	0.633041268008095	-0.174640784406709	0.938932396833678	ADSS
ENSG00000035862	-0.546151408883074	0.386649549670116	-0.233699309888861	0.858776658997641	TIMP2
ENSG00000035928	-0.0940184041603728	0.955576336536202	-0.032682075008968	0.992934262605878	RFC1
ENSG00000036054	-0.244300739316891	0.890504073810033	-0.0715085466951383	0.987660044358125	TBC1D23
ENSG00000036257	0.301798766403581	0.763098751735411	0.297192912868986	0.830158657357031	CUL3
ENSG00000036448	0.67852486612893	0.308808160866356	0.902590053545174	0.131611536330567	MYOM2
ENSG00000036672	1.81196784196823	0.138376275333516	-0.859037337320673	0.790569763666488	USP2
ENSG00000037042	0.150313974467895	0.866151293215016	-0.454039105026047	0.459085228019254	TUBG2
ENSG00000037241	0.500457493053074	0.152059180334752	0.0580402826835349	0.967185966880587	RPL26L1
ENSG00000037474	0.377940890549929	0.239790750756717	-0.179149274950339	0.781035275357865	NSUN2
ENSG00000037637	0.123400840040816	0.906835555136676	0.145096425687675	0.917436753298208	FBXO42
ENSG00000037749	0.237785811953538	0.812005363965779	0.443449577082173	0.630528301941535	MFAP3
ENSG00000037757	0.498659627025514	0.584347276801054	-0.430762334757673	0.740495103359869	MRI1
ENSG00000037897	0.223808409653895	0.85689576211123	0.442291824603897	0.705639456016079	METTL1
ENSG00000038002	-0.153472774806778	0.821101231251147	-0.0612964689206926	0.965186107295741	AGA
ENSG00000038210	-0.467609899318905	0.626137942059228	-0.0846234347590414	0.975164466837164	PI4K2B
ENSG00000038219	-0.540700746468417	0.754892445060284	-0.243103397517785	0.940872951363649	BOD1L1
ENSG00000038274	0.548664670786225	0.0629940535402071	-0.0409671503904112	0.975901954624857	MAT2B
ENSG00000038295	-1.14035416964201	0.810938528963575	3.26556538557945	0.0827480797328685	TLL1
ENSG00000038358	0.296215618349465	0.749553950867396	0.0156814451701635	0.996299977409114	EDC4
ENSG00000038382	-0.368263812914625	0.229234889421791	-0.40837995946407	0.203008399852368	TRIO
ENSG00000038427	0.12606502485478	0.963311225037915	1.26317505021102	0.269887434293184	VCAN
ENSG00000038532	0.170975435744641	0.803156111310102	0.236117128000424	0.760566719634888	CLEC16A
ENSG00000038945	-3.798443352769	0.101887365545493	-0.765165110502116	0.861987839914903	MSR1
ENSG00000039068	-1.49896460729231	0.181736880567417	-1.76207637162909	0.114667022104284	CDH1
ENSG00000039123	0.264570803283503	0.898444517773719	0.389519053273929	0.874259532215256	MTREX
ENSG00000039139	0.049713169594198	0.982293368272485	-0.900404591374362	0.379269910011227	DNAH5
ENSG00000039319	-0.113641425310005	0.967810284292676	0.186135569474913	0.964210296746777	ZFYVE16
ENSG00000039523	-0.124604106103202	0.937268923755921	-0.552252469653876	0.61148322934026	RIPOR1
ENSG00000039560	0.427703041000238	0.644632005557792	0.850183573291487	0.221578122670217	RAI14
ENSG00000039650	-0.05401764188575	0.973260341898283	-0.115298851946174	0.956246654480727	PNKP
ENSG00000040199	-0.255981845187853	0.727909093702212	-0.220870484422949	0.835356257829458	PHLPP2
ENSG00000040275	0.260280361875667	0.883633313391298	0.340544278219571	0.879300002040669	SPDL1
ENSG00000040341	0.220985440229042	0.861550985049738	0.664889456934832	0.443046798570108	STAU2
ENSG00000040487	-0.0283728514558134	0.989083505122826	-0.78765971746706	0.378627295611369	PQLC2
ENSG00000040531	-0.0619375612707538	0.959532722625449	-0.432073644054309	0.568012044639401	CTNS
ENSG00000040608	-1.86539784371523	0.558138129376549	-4.23325276163112	0.129510692227677	RTN4R
ENSG00000040633	0.302029296592805	0.752073859071372	0.0391832542015079	0.99140080000735	PHF23
ENSG00000040731	6.43334095845733	0.149583094726517	0	1	CDH10
ENSG00000040933	-0.0511889727213804	0.933073720557956	-0.545019400860291	0.0171853713140657	INPP4A
ENSG00000041353	0.57018902318012	0.686798493965696	0.138119357537669	0.969384036661676	RAB27B
ENSG00000041357	0.0815401028588111	0.917564703410128	0.565199723101917	0.104189999853646	PSMA4
ENSG00000041515	-0.140426205533823	0.941608716994234	0.175538185350434	0.945603608644118	MYO16
ENSG00000041802	0.716499542982253	0.00018941936267678	0.255834598294889	0.458837162367502	LSG1
ENSG00000041880	0.056086563063394	0.969608891808857	-0.254913390807012	0.849598454488234	PARP3
ENSG00000041982	-0.0402059146354911	0.954290397026348	1.01389718680174	1.49554006243805e-06	TNC
ENSG00000041988	-0.273444789361243	0.821533923217185	-0.251796443755162	0.885758481842981	THAP3
ENSG00000042062	0.924699284035165	0.167121431323878	-0.52789992035473	0.671238420519141	RIPOR3
ENSG00000042088	0.100562819811368	0.913089298626894	0.564594529873779	0.204675732255095	TDP1
ENSG00000042286	-0.269954974843403	0.722620607542976	-0.322798482797999	0.719376303244294	AIFM2
ENSG00000042429	-0.0835829685240448	0.946219049460447	0.10355946600671	0.951920207987819	MED17
ENSG00000042445	-0.219923492062494	0.683169124219482	0.149190710472051	0.862284376005102	RETSAT
ENSG00000042493	0.446177152218616	0.715397868579306	-0.115572448578168	0.969384036661676	CAPG
ENSG00000042753	0.58650677485784	0.57537191789511	0.362877939703799	0.840082458965751	AP2S1
ENSG00000042781	-1.77587280079348	0.447068668851918	0.152776168546092	0.982415882911306	USH2A
ENSG00000042832	-1.6377356593224	0.646628282932028	2.68225794624082	0.0958847829452852	TG
ENSG00000042980	-6.92571248734571	3.50222354234498e-14	-3.64042604918551	1.86298734516271e-08	ADAM28
ENSG00000043039	-3.91430920668086	0.0880378605003029	0.00363290012457999	1	BARX2
ENSG00000043093	0.0780686237438455	0.971272109484813	0.1949113727541	0.940117221552339	DCUN1D1
ENSG00000043143	0.50066687802428	0.483610772392998	-0.151400887823172	0.931188101594421	JADE2
ENSG00000043355	1.67203136180386	8.73693648442669e-14	2.19267921307486	5.49636793168801e-24	ZIC2
ENSG00000043462	5.29010119089927	0.000162538525269968	-1.93430578654644	0.671238420519141	LCP2
ENSG00000043514	0.437864815560436	0.213452641838739	0.35548192328128	0.437478352296865	TRIT1
ENSG00000043591	2.8877692148369	0.0348014981537148	1.11979096820449	0.72838438236458	ADRB1
ENSG00000044090	-0.182732579933733	0.878848430533823	-0.372263377376976	0.74521619713868	CUL7
ENSG00000044115	0.0146713904015372	0.989091502235134	-0.0359831557408001	0.98517192163604	CTNNA1
ENSG00000044446	-0.867170283219111	0.000252469281618168	-1.01972461540249	1.08964187511422e-05	PHKA2
ENSG00000044524	5.85145698154222	0.00250357520146304	0	1	EPHA3
ENSG00000044574	-0.318012607163488	0.343769772793177	-0.182066336649153	0.760145623527617	HSPA5
ENSG00000046604	0.204525564303461	0.859581832724587	-0.063563984348315	0.98094254535751	DSG2
ENSG00000046647	-1.34480653177426	2.20560245229562e-05	-0.986919932856402	0.00382320936526653	GEMIN8
ENSG00000046651	-1.00161161942364	0.133451011664022	-0.934350104243611	0.220370821848412	OFD1
ENSG00000046653	-1.0053626100037	0.583857059593615	-0.613817763750401	0.841589576070642	GPM6B
ENSG00000046774	0.13554847791396	0.932658396815965	-2.28242283902568	0.000127500856670581	MAGEC2
ENSG00000047056	0.34340019266508	0.207959071622025	0.28215063046491	0.421789668263331	WDR37
ENSG00000047188	-0.237996243121062	0.910440799388558	0.112840945774981	0.977500968799419	YTHDC2
ENSG00000047230	-1.12655207458633	1.97221630383054e-05	-0.902032835395303	0.00135286324669035	CTPS2
ENSG00000047249	0.301633350598481	0.535095042405061	0.216883689207704	0.77672682631062	ATP6V1H
ENSG00000047315	-0.193378309045074	0.800776359652973	-0.335988237867749	0.648122193778417	POLR2B
ENSG00000047346	-0.467602092935713	0.683169124219482	-0.16124177104101	0.946925141371006	FAM214A
ENSG00000047365	0.601490771890104	0.740411481595412	1.01386319556229	0.536835018972278	ARAP2
ENSG00000047410	-0.494078144541864	0.804802307350692	0.462405140492546	0.870966567886038	TPR
ENSG00000047457	1.40460993736893	0.72259477535537	1.68451400989984	0.70241340884951	CP
ENSG00000047578	0.149850387884387	0.869473137655424	0.458605697294704	0.455949291959612	KIAA0556
ENSG00000047579	0.804395747218787	0.0684292846315179	0.206152847388255	0.863841746253481	DTNBP1
ENSG00000047597	0.821887196464639	0.0406112326857255	0.61730459660545	0.219564873656317	XK
ENSG00000047617	3.85660571257619	1.60305068327945e-20	2.99823735939223	3.29205112399151e-12	ANO2
ENSG00000047621	0.149023586771614	0.914432271422605	0.351721545724089	0.794173418628421	C12orf4
ENSG00000047634	-0.700808888164459	0.316217852628994	-0.518431080207693	0.61102200691947	SCML1
ENSG00000047644	-0.724261776437697	0.00040235353085038	-1.91458607619436	3.3091513956521e-26	WWC3
ENSG00000047648	5.94875267549693	0.00754424243641537	0	1	ARHGAP6
ENSG00000047662	0.528594530773047	0.756405858851791	0.698506258198644	0.69882161191737	FAM184B
ENSG00000047849	-0.0375870895275805	0.976831097247332	0.115194545080469	0.938839746014645	MAP4
ENSG00000047932	0.0640287354007091	0.978637606903599	0.567609162976236	0.74521619713868	GOPC
ENSG00000048028	-0.540523313191368	0.22439491382637	-0.160973239311062	0.888135247443285	USP28
ENSG00000048052	0.974370139483659	0.0113296480567498	0.394833825879219	0.591203103020859	HDAC9
ENSG00000048140	-0.338736954248067	0.799581236492003	-0.283371385237916	0.888135247443285	TSPAN17
ENSG00000048162	0.962657993133182	0.00921411077046757	0.453375515015567	0.461844001029193	NOP16
ENSG00000048342	0.259816805378046	0.316336739585112	0.554781327836465	0.00346067579043983	CC2D2A
ENSG00000048392	-0.0235833029650724	0.993681178457999	-0.133234254496453	0.96961440275749	RRM2B
ENSG00000048405	-0.171196649388366	0.924200890878804	0.135149312491642	0.964033812870885	ZNF800
ENSG00000048471	0.4321374868704	0.437582601902836	0.505105542215607	0.385948907606268	SNX29
ENSG00000048540	-1.617383619017	0.521676913451117	-0.0720947633767487	0.994263681714525	LMO3
ENSG00000048544	-0.0382054685282093	0.962033242302454	-0.250964830089246	0.634562627647786	MRPS10
ENSG00000048649	-0.849614639071846	0.507669370990541	0.204477955397669	0.950544645494545	RSF1
ENSG00000048707	0.0177800928225773	0.989824893886465	0.0164484895355781	0.994654470801189	VPS13D
ENSG00000048740	0.652720127189085	0.328976614010276	1.0867156182713	0.0486291560677719	CELF2
ENSG00000048828	-0.265830234802993	0.196919307427515	0.0878116507745436	0.859017847901712	FAM120A
ENSG00000048991	0.194011638987751	0.72279523589404	0.202141455674704	0.775367424964667	R3HDM1
ENSG00000049089	-1.35276099047808	0.0417479331405262	-0.963807911393995	0.260039643708671	COL9A2
ENSG00000049130	-1.55675134103183	0.026734404942015	-0.218976748004957	0.93031979315312	KITLG
ENSG00000049167	0.326746283545645	0.50439869003885	0.136433088687769	0.893558412835724	ERCC8
ENSG00000049192	-0.0595615386428389	0.980717054641195	0.218053354507356	0.939446015666571	ADAMTS6
ENSG00000049239	-1.5846162304134	0.000283761801824702	-1.17465629710896	0.018466849185888	H6PD
ENSG00000049245	-0.103564182733046	0.85402006004236	-0.188110595239229	0.73915405206207	VAMP3
ENSG00000049246	-1.03175281265868	0.000147805665010111	-0.353613913684235	0.468246309912642	PER3
ENSG00000049249	-1.68470733411379	0.0136995423196268	-1.04487253862633	0.204675732255095	TNFRSF9
ENSG00000049283	-2.28400621243314	0.0861854275384159	-2.30448470677133	0.0852825349360745	EPN3
ENSG00000049323	-0.460420509994653	0.0501785697870133	-0.176383533871261	0.725168354368626	LTBP1
ENSG00000049449	-0.966792969565055	0.00915269583497415	-0.374876281216197	0.603015643020173	RCN1
ENSG00000049540	-4.05116426968401	0.0754002683541934	-0.952772574358227	0.830565160954973	ELN
ENSG00000049541	0.14970291976136	0.891624535579505	0.231432712011912	0.855303477709869	RFC2
ENSG00000049618	0.00221414361105041	0.998524898438349	-0.11338872490796	0.907730380356787	ARID1B
ENSG00000049656	-0.112911067916704	0.931185964755904	-0.502776887417699	0.561931143925811	CLPTM1L
ENSG00000049759	1.33106939757878	1.55045173984766e-19	0.817839821477705	2.11028971010441e-07	NEDD4L
ENSG00000049768	-0.30563205920994	0.916988097958861	0.0812512993518022	0.99140080000735	FOXP3
ENSG00000049769	-0.749080853661577	0.297907202820748	-0.58022294608304	0.561206716527608	PPP1R3F
ENSG00000049860	-0.0260934251226886	0.978340691787505	0.445209234456334	0.27992663706516	HEXB
ENSG00000049883	0.542202876972516	0.375844090007311	0.338660930765956	0.744712951161149	PTCD2
ENSG00000050030	2.75802059443088	0.0231148971894966	-1.25125729754388	0.701692143067079	NEXMIF
ENSG00000050130	-0.302688047210496	0.76980317081524	-0.51848786392702	0.590595241088574	JKAMP
ENSG00000050165	0.399701697704989	0.777933125874744	-0.00307479649836547	1	DKK3
ENSG00000050327	-1.58776593606134	7.58682554136789e-05	-1.29233195859006	0.00244807336418199	ARHGEF5
ENSG00000050344	0.542889019881654	0.077293647787512	-0.479724410984682	0.181364467449078	NFE2L3
ENSG00000050393	0.0742808711102546	0.847309178018642	-0.115725898823878	0.787635970385116	MCUR1
ENSG00000050405	0.13166211954028	0.904232058223645	0.387871239419904	0.64752388171295	LIMA1
ENSG00000050426	0.214985620120213	0.537152674710511	0.384288311028057	0.161840522745717	LETMD1
ENSG00000050438	-1.04096280426988	0.000722370610027076	-0.0652489145064256	0.963710410447767	SLC4A8
ENSG00000050628	3.12408950908842	0.158862756590647	1.72221443499379	0.678990284013126	PTGER3
ENSG00000050730	-0.162989201720162	0.953810923842933	-0.315363461174345	0.926075945080961	TNIP3
ENSG00000050748	-0.184128008039684	0.78079039907938	0.0492087357862999	0.975087736148816	MAPK9
ENSG00000050820	0.268754303207968	0.875345145535591	-0.621561220272862	0.673721764984121	BCAR1
ENSG00000051009	0.136846521942715	0.914208942653007	-0.117103287645176	0.950544645494545	FAM160A2
ENSG00000051108	0.313148396702538	0.69070157122167	0.305000645786094	0.770744388504503	HERPUD1
ENSG00000051128	0.375699423425464	0.757190162143014	0.531800465369603	0.680953802308028	HOMER3
ENSG00000051180	0.575315737947265	0.280029426340547	0.747941741471096	0.139412581695781	RAD51
ENSG00000051341	-0.225293265492041	0.929534102903073	0.469875211587521	0.862284376005102	POLQ
ENSG00000051382	-0.0724326551549615	0.946536069615409	0.110650091370558	0.93909443026651	PIK3CB
ENSG00000051523	0.130872505519299	0.953152199870405	-0.361392996871711	0.877755362548972	CYBA
ENSG00000051596	0.486881976857111	0.415246540531587	0.557777304944295	0.380478183118226	THOC3
ENSG00000051620	-0.336252673048283	0.465400710912231	-0.0434943822470251	0.978298051043883	HEBP2
ENSG00000051825	0.121707327024243	0.950165717979543	0.263570546165654	0.905935262714383	MPHOSPH9
ENSG00000052126	-0.686335168257073	0.366022059422791	0.4092440180603	0.756394890423262	PLEKHA5
ENSG00000052723	0.162836713078528	0.924909630517015	0.375789024970959	0.832531077499892	SIKE1
ENSG00000052749	0.795739636461987	0.196213346170849	-0.0462271817113523	0.989912346049207	RRP12
ENSG00000052795	0.522939174710745	0.459351235946122	0.333857505049697	0.779061572532411	FNIP2
ENSG00000052802	-1.00103330476361	0.0282267148944017	-0.397965636685019	0.666925825541361	MSMO1
ENSG00000052841	0.273516741810271	0.605575817731815	0.283132310380099	0.665445271747231	TTC17
ENSG00000052850	-1.6767918766699	0.479171891687481	-1.44472938253467	0.615780765118189	ALX4
ENSG00000053254	-0.276035496372112	0.277168806550359	0.287543368416395	0.297915051106949	FOXN3
ENSG00000053371	0.124804202052814	0.943707061764802	0.10542073288691	0.970204222263744	AKR7A2
ENSG00000053372	0.617781964098998	0.292689000816262	0.466492034326431	0.578092372439703	MRTO4
ENSG00000053438	0.168466402288154	0.91819524971387	0.116800039415097	0.96766670770827	NNAT
ENSG00000053501	0.516335903424207	0.646895036367774	-0.0426391737510189	0.992327453266933	USE1
ENSG00000053524	-0.78033775068219	0.407619216970233	-0.327281795719806	0.858082126127206	MCF2L2
ENSG00000053702	-0.298718043723685	0.823205085415399	-0.349867049906972	0.835356257829458	NRIP2
ENSG00000053747	-1.20187378828921	0.0105512363810987	-0.589981149356394	0.43813996678443	LAMA3
ENSG00000053770	-0.0619666821472964	0.974617496773928	0.192901112363566	0.931567161040706	AP5M1
ENSG00000053900	0.14355216436778	0.938657759113578	0.0847100358748131	0.98094254535751	ANAPC4
ENSG00000054116	0.0963352851698679	0.929266830381957	0.0517733425974655	0.980673974519501	TRAPPC3
ENSG00000054118	0.0554491483130023	0.935530591941219	0.0724423244163283	0.939023075040193	THRAP3
ENSG00000054148	-0.986692726645141	0.279600066687293	-0.390204026478163	0.846779636370636	PHPT1
ENSG00000054219	1.38113023171361	0.146936968407774	-0.0343229605101816	0.994771893522177	LY75
ENSG00000054267	-0.905724039186505	0.437540493311925	-0.0741346422567695	0.989602283640321	ARID4B
ENSG00000054277	0.458063343781151	0.672095785967221	-0.749066398916719	0.482818843160499	OPN3
ENSG00000054282	0.428771022993733	0.681536292280657	0.189609979880178	0.927125288186031	SDCCAG8
ENSG00000054392	-0.145544028770486	0.858329738472014	0.31328492426438	0.6559178842236	HHAT
ENSG00000054523	0.244209650126896	0.766755216631611	-0.175531726279793	0.893527846812911	KIF1B
ENSG00000054598	-0.0640517324167934	0.935537850220708	0.0499776622316696	0.969384036661676	FOXC1
ENSG00000054611	0.228228707606797	0.860313835945062	0.195350583040029	0.921856437459487	TBC1D22A
ENSG00000054654	-0.811198326606426	0.587239383268928	0.869675395914193	0.625749650866069	SYNE2
ENSG00000054690	-0.0961598414869614	0.942966769927651	-0.246113445469473	0.858082126127206	PLEKHH1
ENSG00000054793	-1.04276767188788	0.0120286276657022	0.429774041908191	0.54476375857282	ATP9A
ENSG00000054965	-0.218659997385434	0.690463525157321	0.336165301570857	0.51264542637958	FAM168A
ENSG00000054967	-0.0885576314196288	0.946604336476359	-0.367256498653912	0.725953036608591	RELT
ENSG00000054983	0.247767271740286	0.596500285751632	-0.260656150693011	0.64752510965703	GALC
ENSG00000055044	0.657973527847139	0.554818351490421	0.22205148788714	0.931505865608658	NOP58
ENSG00000055070	0.110531205634252	0.950338117206235	-0.163981283306938	0.944334617200591	SZRD1
ENSG00000055130	-0.3945245111875	0.378513841634596	-0.279507081324393	0.68616158434749	CUL1
ENSG00000055147	0.25209247292483	0.812005363965779	0.484089640026846	0.612213910773981	FAM114A2
ENSG00000055163	2.45665603575258	1.92979460435758e-14	0.133271330840731	0.930118852976957	CYFIP2
ENSG00000055208	0.0698899404433954	0.951066019075235	0.240627898529069	0.818683838171394	TAB2
ENSG00000055211	-0.453460454480593	0.197448852632871	-0.149202143607926	0.858776658997641	GINM1
ENSG00000055332	0.310310619115398	0.78079039907938	0.322813620043524	0.830565160954973	EIF2AK2
ENSG00000055609	-0.455242328049607	0.720133920786802	-0.126695362118312	0.968441996525589	KMT2C
ENSG00000055732	-1.11323842310145	0.208330715951699	0.462732408659611	0.806209245137517	MCOLN3
ENSG00000055917	0.272382174287291	0.833775610094946	0.0904996089644858	0.974514321061819	PUM2
ENSG00000055950	0.0457910907555027	0.98196770803066	-0.688137968042431	0.512569182467409	MRPL43
ENSG00000055955	-4.31645004549725	0.0179824037668396	-1.44553112091242	0.410378327720667	ITIH4
ENSG00000056050	0.0296229578175878	0.9880363046597	0.56009072805747	0.579494421914911	HPF1
ENSG00000056097	0.259726121821534	0.725110476474393	0.168625526872582	0.89065671642511	ZFR
ENSG00000056277	0.219579337941878	0.898630853303831	0.537141875548829	0.723479440390541	ZNF280C
ENSG00000056558	-0.0224576363440739	0.989741303829052	-0.602665928960678	0.437305263409246	TRAF1
ENSG00000056586	-0.560817872047978	0.576079856211246	0.421149891508456	0.787630297197471	RC3H2
ENSG00000056736	0.167229931540656	0.87443580916317	0.681579650421662	0.220786388094704	IL17RB
ENSG00000056972	-0.130717996734233	0.908955207589763	-0.19647598662159	0.883637427030667	TRAF3IP2
ENSG00000056998	-2.35026144969994	6.17346046389086e-08	-2.68215276674494	4.14617309247664e-10	GYG2
ENSG00000057019	-0.239708578807537	0.84203976486519	0.164229640877845	0.935262219394331	DCBLD2
ENSG00000057252	-0.126096270014672	0.901708577934416	0.0380820989247681	0.988362372989798	SOAT1
ENSG00000057294	0.490728335022205	0.148107414054408	-0.692830891766864	0.0259128416703709	PKP2
ENSG00000057468	-0.420571065160815	0.952446486673748	0.576763648169273	0.947812023907743	MSH4
ENSG00000057608	0.279557993971901	0.280198628584209	0.0224048916511124	0.986195165941435	GDI2
ENSG00000057657	-0.195324652295171	0.865951735739221	1.8998007961224	2.8460835028856e-06	PRDM1
ENSG00000057663	-0.187093373093695	0.880359692038505	0.0772152524482699	0.975087736148816	ATG5
ENSG00000057704	-0.03401579727021	0.967172668876826	-0.0749668242846693	0.940910395804074	TMCC3
ENSG00000057757	0.270728940555504	0.677614108341045	0.489382163144054	0.353709226575957	PITHD1
ENSG00000057935	0.268157472704295	0.344565341855865	-0.0334529057933257	0.972862141610839	MTA3
ENSG00000058056	0.0971612325439156	0.890504073810033	0.19654619600566	0.777622536133689	USP13
ENSG00000058063	-0.177858810605864	0.920932040110927	-0.0978750893397766	0.976299010423903	ATP11B
ENSG00000058085	1.10738346540859	0.000406417542126403	0.510358648492281	0.281994237529394	LAMC2
ENSG00000058091	0.04629795009048	0.973934839443403	0.538065167250478	0.45891630339319	CDK14
ENSG00000058262	0.397874421727917	0.599738555524047	0.211177150996083	0.880909626640221	SEC61A1
ENSG00000058272	0.523843030767817	0.620751910338421	0.251681056900634	0.902823954996546	PPP1R12A
ENSG00000058335	-0.277972518270042	0.643941232567141	0.853384246884798	0.0141584004407397	RASGRF1
ENSG00000058404	-0.453309089448975	0.872304601973576	-1.7675648821991	0.320430293790121	CAMK2B
ENSG00000058453	-0.481769854570883	0.531460206255747	-0.921520864778166	0.117396368123808	CROCC
ENSG00000058600	0.395169932897988	0.125917556263655	-0.166919031699234	0.758527415415658	POLR3E
ENSG00000058668	-1.46801870916791	1.58688390643014e-14	-0.855439162372521	4.30393130051435e-05	ATP2B4
ENSG00000058673	-1.58990285223811	0.554421035237007	-0.859546684820345	0.83359105887756	ZC3H11A
ENSG00000058729	0.511296589826128	0.686739966849728	0.334059552346401	0.874259532215256	RIOK2
ENSG00000058799	0.0214849525859093	0.990258030122487	-0.165579478518693	0.927843017501802	YIPF1
ENSG00000058804	1.04735479062059	8.37766931368972e-05	0.185507868627689	0.817128167849572	NDC1
ENSG00000058866	7.2318014456243	2.85169106385706e-07	8.93216188589805	6.12016607547104e-11	DGKG
ENSG00000059122	-0.198432133888335	0.878992088711651	-0.208433610751025	0.907028071491243	FLYWCH1
ENSG00000059145	-0.0223796090646953	0.988355955652171	-0.558464141539196	0.386392584913276	UNKL
ENSG00000059377	-1.54856664825193	1.22705329706493e-06	-1.62458081012793	3.05241027442793e-07	TBXAS1
ENSG00000059378	-0.745787716462613	0.154874605338366	-1.08191681738918	0.0218421693274583	PARP12
ENSG00000059573	0.211602877248034	0.80490912058985	1.60062812219246e-06	1	ALDH18A1
ENSG00000059588	-1.09575077664615	0.161152975488443	-0.040526937745282	0.992882992827636	TARBP1
ENSG00000059691	0.430784475752449	0.683875336293632	0.294109271336024	0.862072349319314	GATB
ENSG00000059728	0.983106264690489	0.00333893254600185	-0.226469911033785	0.810580681902623	MXD1
ENSG00000059758	0.573494578475974	0.484081627646727	0.181686264675249	0.92638127550048	CDK17
ENSG00000059769	-0.418461749955729	0.616641825224743	0.165576328153256	0.924934809911388	DNAJC25
ENSG00000059804	-0.71571505018282	0.0410143417616146	-0.596290418362806	0.148575533516397	SLC2A3
ENSG00000059915	-0.112326315480424	0.980717054641195	-1.37243951473888	0.673204905746618	PSD
ENSG00000060069	0.646647185238099	0.428983320598808	-0.649554071017173	0.5064459580173	CTDP1
ENSG00000060138	0.410033916697706	0.300685606636757	0.281920057570483	0.644875650783082	YBX3
ENSG00000060140	-0.0161148055189562	0.991030553618658	-0.24654339129035	0.819169047519302	STYK1
ENSG00000060237	-0.0774450988256825	0.935734425313735	-0.0771904469973217	0.957466631911663	WNK1
ENSG00000060303	-1.69072893490536	0.722691784537843	-2.27145034583627	0.670740688509574	RPS17P5
ENSG00000060339	0.0177587794510296	0.993181339217186	0.32313016969937	0.82884311800805	CCAR1
ENSG00000060491	-0.317299554588206	0.786751998710691	-0.527345275106621	0.646630062772349	OGFR
ENSG00000060558	-0.737775326315021	0.444573062162932	-0.199196690504961	0.937032748068414	GNA15
ENSG00000060566	-0.622076985056351	0.829823073213686	-0.135060397292937	0.98673373216209	CREB3L3
ENSG00000060642	0.118909845460931	0.894439481589594	0.27434874577405	0.736481284174488	PIGV
ENSG00000060656	-2.2062678436557	6.3179070258649e-05	-0.484113012226544	0.730328093378757	PTPRU
ENSG00000060688	0.391710275857601	0.59343514833832	0.409793574350621	0.647410849719387	SNRNP40
ENSG00000060718	3.1638446563689	0.0489663902783881	0.904014246801018	0.849167005875555	COL11A1
ENSG00000060749	0.288740757873657	0.863020674027312	0.73351659675699	0.580459330854196	QSER1
ENSG00000060762	0.559262549761511	0.0350998700971053	-0.0435503180051555	0.970204222263744	MPC1
ENSG00000060971	0.0795931141998562	0.953094458914688	0.224878037638323	0.87216022250655	ACAA1
ENSG00000060982	-0.0575057076692051	0.97708689605173	0.217483502682213	0.921113850345372	BCAT1
ENSG00000061273	-0.233840224908568	0.787986180564894	-0.139590051089906	0.926966101284992	HDAC7
ENSG00000061337	-2.94717027195601	2.28769209819404e-06	1.86870105647943	0.00161379654052008	LZTS1
ENSG00000061455	0.269096863196392	0.907889857574261	1.64532008910148	0.0983614330715941	PRDM6
ENSG00000061656	-1.51498648608115	0.00370431831776445	-0.716599059078449	0.372505434856043	SPAG4
ENSG00000061676	-0.662180616557535	0.325361650224224	-0.257624967361202	0.861273622639017	NCKAP1
ENSG00000061794	0.0618765862026111	0.939721152766685	0.0647537642780537	0.957444318042594	MRPS35
ENSG00000061918	1.0812246445064	0.0212016789515734	1.46025161525417	0.000658684033379862	GUCY1B1
ENSG00000061936	-0.111360298403803	0.913296657849698	-0.237880431480377	0.818005891257718	SFSWAP
ENSG00000061938	0.0646916069214433	0.965848094066292	-0.693141702406277	0.341610188578052	TNK2
ENSG00000061987	-0.468961802734612	0.681411953282998	-0.0846741697395786	0.979776116803051	MON2
ENSG00000062038	-0.515973908660882	0.754626405801468	2.78998204679377	5.20138894373737e-06	CDH3
ENSG00000062194	-0.0787786477597724	0.972861133743738	0.121528252501784	0.970769919778293	GPBP1
ENSG00000062282	-0.756916300520601	0.208734254454169	0.237533359368526	0.873517389326664	DGAT2
ENSG00000062370	-0.232884368798429	0.934738226809347	0.454008971469227	0.888135247443285	ZNF112
ENSG00000062485	0.082116654019519	0.942764136466642	0.165717473062121	0.900918551178555	CS
ENSG00000062524	0.337906095457559	0.639809928590518	-0.311018114629183	0.752978392145907	LTK
ENSG00000062582	1.70680819465362	0.0245635662598603	1.03280945458608	0.352612850463352	MRPS24
ENSG00000062598	0.181258745975578	0.838465261074383	0.093482691835498	0.954000342639029	ELMO2
ENSG00000062650	0.0402379491746987	0.983746580025742	0.319345279275064	0.852875852365452	WAPL
ENSG00000062716	-0.347817342084155	0.502856341366514	0.108137377374527	0.931188101594421	VMP1
ENSG00000062725	-0.224843969105239	0.878848430533823	0.174427817034853	0.939446015666571	APPBP2
ENSG00000062822	0.295214598599095	0.850551764541338	-0.215443565458823	0.932723687502399	POLD1
ENSG00000063015	0.169837802415442	0.969636135277024	-0.564620227151767	0.910792447795948	SEZ6
ENSG00000063046	0.0490833305865208	0.930254813218323	0.263000991264712	0.404519625958217	EIF4B
ENSG00000063127	-4.07369307459628	0.00502142383060697	-1.00535423308617	0.467166572183693	SLC6A16
ENSG00000063169	0.00951825202305815	0.996151734325738	-0.288842857467328	0.83112076439411	BICRA
ENSG00000063176	0.281166639941366	0.846275002686232	-0.0639820438784962	0.987738742229206	SPHK2
ENSG00000063177	0.24319128730725	0.888991349316521	0.227303300394958	0.928608277914542	RPL18
ENSG00000063180	0.241895089732142	0.85712594159174	0.0873824495758108	0.975087736148816	CA11
ENSG00000063241	0.101786470679492	0.964965786679839	-0.127105748451832	0.971521881931242	ISOC2
ENSG00000063244	0.204497843395131	0.874803442306389	0.183141010891659	0.924129735201273	U2AF2
ENSG00000063245	-0.0703497541198831	0.973689571052562	-0.304361547824808	0.886743626827157	EPN1
ENSG00000063322	0.153868218794572	0.880359692038505	0.216075930817652	0.858082126127206	MED29
ENSG00000063438	1.59754300280576	0.15682339440241	1.5088277796941	0.236753314428506	AHRR
ENSG00000063587	-0.631087996154356	0.0103117722611994	-0.454358799399776	0.128025889421124	ZNF275
ENSG00000063601	0.258462876430314	0.306110584197244	0.147667128146275	0.742585640437826	MTMR1
ENSG00000063660	-2.36968812607643	0.000678866827044227	-1.62135661990585	0.0521706527482556	GPC1
ENSG00000063761	0.921005651305256	0.241163881546039	-0.00546552194352012	1	ADCK1
ENSG00000063854	-0.0258881335988515	0.989091502235134	-0.262726866516174	0.873826605760389	HAGH
ENSG00000063978	-0.086242979889939	0.922741211244541	-0.250382559102685	0.747758613992127	RNF4
ENSG00000064012	0.0968200739802056	0.891624535579505	0.235734973622861	0.704362809902321	CASP8
ENSG00000064042	0.494074347857427	0.372728801099864	-0.200307091734614	0.867387811815779	LIMCH1
ENSG00000064102	0.252533394651365	0.881989621000975	0.453184779159267	0.800590547060306	INTS13
ENSG00000064115	0.199039859925602	0.568636448093116	0.389212721804063	0.138355794108298	TM7SF3
ENSG00000064195	-0.931137796811823	0.709359972112993	1.21356570679611	0.516944924494456	DLX3
ENSG00000064199	-0.756141810644346	0.0447241897647895	0.235186278177894	0.790917181302685	SPA17
ENSG00000064205	-1.75929523388099	0.313853621900856	-1.48463524780741	0.461297352055175	CCN5
ENSG00000064225	1.34651656773731	0.0032836971745098	-0.564738413188038	0.493285838535121	ST3GAL6
ENSG00000064270	0.155924308877901	0.924200890878804	-0.459354000230395	0.75258247483339	ATP2C2
ENSG00000064300	-0.816598613031516	0.424416110722302	-0.382590513095922	0.852108028237417	NGFR
ENSG00000064309	-1.66129153683602	4.49108923210295e-08	-1.34930591480464	2.12828361481763e-05	CDON
ENSG00000064313	0.150822766215601	0.930713242680693	-0.0482651981378831	0.991971241642817	TAF2
ENSG00000064393	-0.774791927805435	0.0274382572624381	-0.0923903401608689	0.944600769562929	HIPK2
ENSG00000064419	-0.25771942099159	0.539981499051658	-0.271949984052508	0.583970822726723	TNPO3
ENSG00000064490	0.0489685730676116	0.982409090557205	0.236325576659075	0.922468946016033	RFXANK
ENSG00000064545	0.118435966570922	0.952728214098986	-0.3765298147737	0.845198161933918	TMEM161A
ENSG00000064547	-1.41158073428759	0.0210424342038703	-0.474406089204139	0.723912610808907	LPAR2
ENSG00000064601	-0.380527270474823	0.615679809633405	-0.50365831798398	0.512819989178475	CTSA
ENSG00000064607	-0.119365101374993	0.873305704040482	0.171622709818389	0.843751541035292	SUGP2
ENSG00000064651	0.374621111400464	0.756367155760348	0.0554125107163249	0.98979944915715	SLC12A2
ENSG00000064652	0.735175690289776	0.0171268374813705	0.31863911479157	0.576541730287559	SNX24
ENSG00000064666	-0.895101023725901	0.144523866717988	-0.278410928328109	0.856578160253746	CNN2
ENSG00000064687	-1.54328322624921	0.000554973053832026	-1.49228879653649	0.00116029738846041	ABCA7
ENSG00000064692	4.00114789656506	2.02745371381568e-15	4.24921453129944	1.96723809066889e-17	SNCAIP
ENSG00000064703	0.415075466934841	0.388958340822351	0.340829763281018	0.607206015291339	DDX20
ENSG00000064726	0.225118811944195	0.823229171867503	0.791081712289112	0.177752687504901	BTBD1
ENSG00000064763	-0.56378138754575	0.725843762982116	0.248291152414148	0.936905051536569	FAR2
ENSG00000064886	-3.94351939806724	0.00356867231575204	-3.62568350508686	0.00348859297843731	CHI3L2
ENSG00000064932	-0.15769543346645	0.929006909603117	-0.307227578300788	0.87758017060308	SBNO2
ENSG00000064933	-0.156021684948521	0.949810701077706	0.334007591130621	0.905935262714383	PMS1
ENSG00000064961	-0.898362603905408	0.271701446270459	-0.646949867603474	0.591777412877337	HMG20B
ENSG00000064989	-0.124592409767359	0.983345945344944	1.07661565562731	0.801501882072535	CALCRL
ENSG00000064995	0.440949856937137	0.0750254365287488	0.00918338056676781	0.994771893522177	TAF11
ENSG00000064999	0.260617863772278	0.629124066635105	-0.285925262654155	0.657741884484441	ANKS1A
ENSG00000065000	-0.337792542153465	0.70678381953348	-0.311702506571062	0.804064998152472	AP3D1
ENSG00000065029	-0.156624249146525	0.910777126407201	-0.0305828021699987	0.992882992827636	ZNF76
ENSG00000065054	-0.645277542116806	0.604870711781852	-0.970771441811311	0.393780053302967	SLC9A3R2
ENSG00000065057	0.0930532542916024	0.960376510972921	-1.07568857810674	0.185595262420125	NTHL1
ENSG00000065060	0.181678062542519	0.759555575367617	-0.10152408968733	0.924564287497022	UHRF1BP1
ENSG00000065135	0.0518155733654969	0.97755669135918	-0.167990171401713	0.937032748068414	GNAI3
ENSG00000065150	0.82717268874852	4.59361215604494e-06	1.02525966532839	5.87706950734124e-09	IPO5
ENSG00000065154	-0.073757797691824	0.939721152766685	-0.302264493699734	0.678295859290951	OAT
ENSG00000065183	0.914884111326959	0.0641480433463869	0.285397404140762	0.818538241118317	WDR3
ENSG00000065243	-0.0213044265041994	0.993836551126851	0.235221408253827	0.93172705766869	PKN2
ENSG00000065268	0.0129997818840209	0.996151734325738	0.0120600135895567	0.999550908123317	WDR18
ENSG00000065308	0.202911247229347	0.688609413718084	0.598266068600631	0.0490718507968327	TRAM2
ENSG00000065320	0.0777078918553427	0.985274166730377	-0.328426392603372	0.946168793303792	NTN1
ENSG00000065325	-2.09029783373768	0.0171355284720351	-0.964878979773926	0.463643687336672	GLP2R
ENSG00000065328	0.873457461863352	0.0654480640010043	0.390034381611583	0.67336010128105	MCM10
ENSG00000065357	0.213415344391497	0.614832741629581	0.0312848769235656	0.981590993243134	DGKA
ENSG00000065361	0.841952046832571	0.00192129073942759	0.245269912638228	0.698734676710314	ERBB3
ENSG00000065413	0.103517034555311	0.953146225227111	0.228803495971608	0.910792447795948	ANKRD44
ENSG00000065427	1.30221231252514	1.96627417490884e-06	0.533766863363279	0.18295030696937	KARS
ENSG00000065457	1.00048420417322	3.23158311804482e-06	0.489582046541076	0.0860564222031079	ADAT1
ENSG00000065485	0.0793358730868726	0.928900377516851	-0.670943022382952	0.0703936442417006	PDIA5
ENSG00000065491	0.312752061358793	0.744232524880456	-0.0874705465198169	0.969384036661676	TBC1D22B
ENSG00000065518	-0.0111186074948577	0.993836551126851	0.218940332627854	0.848022652625567	NDUFB4
ENSG00000065526	0.172787797413074	0.830053698749711	0.0516490564252505	0.978122359532726	SPEN
ENSG00000065534	-1.48606122856061	6.872030608176e-12	-1.09390996937029	1.64149249821953e-06	MYLK
ENSG00000065548	-0.110207849949226	0.955071669528281	-0.0323835169026138	0.994319956828505	ZC3H15
ENSG00000065559	-0.443170825152807	0.467354308348529	-0.36009720381461	0.676944780519531	MAP2K4
ENSG00000065600	0.584331886689559	0.209401276843485	0.241213857069163	0.813718299966941	TMEM206
ENSG00000065609	-0.740111723128794	0.295124691571234	0.133461991195486	0.948072629243951	SNAP91
ENSG00000065613	-0.534532728498704	0.72990759758881	-0.216571987323254	0.945255505579834	SLK
ENSG00000065615	0.24611214394033	0.829942876314092	0.277597038974163	0.853277003937615	CYB5R4
ENSG00000065618	-0.107274003274519	0.912205095659452	0.0161739186394594	0.994654470801189	COL17A1
ENSG00000065621	0.770616634508236	0.367835723771927	-0.0818103952852434	0.98094254535751	GSTO2
ENSG00000065665	-0.207384000831711	0.688354170137149	-0.380289356894452	0.361512357831066	SEC61A2
ENSG00000065675	5.80892943477058	1.03719695671778e-19	0.896812637759322	0.612281407236742	PRKCQ
ENSG00000065717	3.05388107853898	3.46351568070167e-05	2.62095872724785	0.000881716543467998	TLE2
ENSG00000065802	0.999712787320057	0.000964824899103994	0.231425216604222	0.772994379787034	ASB1
ENSG00000065809	1.51255284951933	1.4593271461434e-07	0.305533400727438	0.657438086363711	FAM107B
ENSG00000065833	-0.728766659590564	0.0742518248571492	-0.567780253484794	0.268472348771338	ME1
ENSG00000065882	0.0677870328502903	0.914208942653007	0.391123485940317	0.191643744721667	TBC1D1
ENSG00000065883	-0.0369672115164815	0.97965189491826	-0.366606642004174	0.709058972481761	CDK13
ENSG00000065911	0.689937836474577	0.00443913205652406	0.600896700291243	0.0238313172652378	MTHFD2
ENSG00000065923	-1.31944829760924	2.4845087285512e-07	-0.321982692470742	0.53816882275422	SLC9A7
ENSG00000065970	-0.0820284280206991	0.926881784520919	0.0392932932768651	0.983953923912337	FOXJ2
ENSG00000065978	0.471930125935091	0.32936531346648	0.103999915831719	0.940055877602282	YBX1
ENSG00000065989	0.0625081167367209	0.967270194645537	-0.083981110482298	0.970285506154972	PDE4A
ENSG00000066027	-0.32345242796069	0.592460021996522	0.367295926272827	0.591203103020859	PPP2R5A
ENSG00000066032	3.54215124680982	0.0821619066387913	-1.90386289088241	0.72393178152903	CTNNA2
ENSG00000066044	0.288632655288487	0.729204988903889	0.149331304343822	0.924129735201273	ELAVL1
ENSG00000066056	7.62239684956651	8.74306232765594e-08	5.24487496338693	0.00106661333001512	TIE1
ENSG00000066084	-0.276138010926549	0.616641825224743	-0.246885557844131	0.746344806984326	DIP2B
ENSG00000066117	0.0449730939948859	0.975062995896095	0.368842988983094	0.708589827649489	SMARCD1
ENSG00000066135	0.196978708475832	0.744682647888283	-0.159375140270917	0.858082126127206	KDM4A
ENSG00000066136	0.522984923545948	0.393434088790864	-0.127889440830618	0.939446015666571	NFYC
ENSG00000066185	0.695673250368501	0.235175002937872	0.167356336291583	0.922468946016033	ZMYND12
ENSG00000066230	-1.68323104174383	0.138304897548591	-0.210722180493106	0.951328705330191	SLC9A3
ENSG00000066248	-1.26037276752929	0.0390555866093703	0.11421984030834	0.965186107295741	NGEF
ENSG00000066279	-0.907752470773303	0.611092192220514	0.622064486127437	0.832131411779614	ASPM
ENSG00000066322	0.0615595588842434	0.969608891808857	-0.0674992318065175	0.980902564888218	ELOVL1
ENSG00000066379	0.251922763451717	0.855799348041717	0.106934273539949	0.969384036661676	ZNRD1
ENSG00000066405	-0.48954460984897	0.914424740997241	-0.339514337964097	0.964666973307812	CLDN18
ENSG00000066422	0.0244415372870473	0.993681178457999	0.0772918340719801	0.988362372989798	ZBTB11
ENSG00000066427	0.386841981706456	0.731032190037456	0.329206686859363	0.84101408720546	ATXN3
ENSG00000066455	-0.443034542394135	0.497229754218151	0.035439694314348	0.99140080000735	GOLGA5
ENSG00000066557	0.12846972401813	0.957022791925075	0.0310790681110836	0.995611765184235	LRRC40
ENSG00000066583	1.00747472196659	3.00792794153292e-06	0.833783376328439	0.000271955287124394	ISOC1
ENSG00000066629	0.0235972199875254	0.987328181483145	1.37262778511584	0.000183379210404022	EML1
ENSG00000066651	0.286095751816301	0.852508669958716	0.229986660179166	0.924129735201273	TRMT11
ENSG00000066654	0.0128274306810283	0.996151734325738	0.164081783734195	0.954763809096295	THUMPD1
ENSG00000066697	-0.156277395514913	0.721979267649099	0.460147113257012	0.0790965590743874	MSANTD3
ENSG00000066739	-0.579150264663851	0.543755737870645	-0.135615472323558	0.956959321559947	ATG2B
ENSG00000066777	-0.177537807859303	0.932732081833897	0.0194242130132818	0.997104069031231	ARFGEF1
ENSG00000066827	-0.0621983424806844	0.962872526779326	0.137070801912515	0.934287814325406	ZFAT
ENSG00000066855	0.484792453061389	0.191103905414808	0.490577809280975	0.228550572752346	MTFR1
ENSG00000066923	-1.99797550704327	0.000598597890221672	-1.78950356583694	0.00224747273146284	STAG3
ENSG00000066926	-0.0284859309257069	0.977573511768281	-0.580585118797646	0.123798796003149	FECH
ENSG00000066933	-0.440523900649374	0.747501377245697	0.0110653239952831	0.999968942184915	MYO9A
ENSG00000067057	0.222275358039507	0.86886815270814	-0.510504855763938	0.658608569037417	PFKP
ENSG00000067064	-0.565583182331842	0.40016184065801	-0.272058293638235	0.838894959048242	IDI1
ENSG00000067066	-0.00438528930751105	0.997781540896193	0.164731607957167	0.916522850088866	SP100
ENSG00000067082	0.0892750591656729	0.914208942653007	-0.612226413729323	0.0922066132080893	KLF6
ENSG00000067113	-0.186482178835195	0.862020960953582	-0.369540098196214	0.719980043907582	PLPP1
ENSG00000067141	2.1018495146448	3.34114655235053e-22	-0.0184865598555596	0.992218568459177	NEO1
ENSG00000067167	0.276065612480195	0.775217946827224	0.0256491151542109	0.993675393571385	TRAM1
ENSG00000067177	-0.609438114804578	0.00161523839294838	-0.835593833688326	4.5909235847834e-06	PHKA1
ENSG00000067182	-0.572014360221329	0.494460859483601	-0.0964360329512017	0.969546106630282	TNFRSF1A
ENSG00000067191	0.676091231018128	0.122146505200991	-0.486006180788193	0.430348531271003	CACNB1
ENSG00000067208	-0.548530186784068	0.603114042022569	-0.976214209255047	0.251939287023702	EVI5
ENSG00000067221	-0.409624195108524	0.747501377245697	-0.175296657772398	0.944042830604136	STOML1
ENSG00000067225	-0.210092716975283	0.895979146008637	0.574317693250761	0.657697965122809	PKM
ENSG00000067248	-0.0536768319732495	0.981406309639179	0.197108942689229	0.9401642271372	DHX29
ENSG00000067334	-0.29936231283709	0.870924188468767	0.114979816099222	0.975365336851563	DNTTIP2
ENSG00000067365	0.211313129358076	0.847309178018642	0.393967159400999	0.712888304115042	METTL22
ENSG00000067369	0.0064302154791004	0.996151734325738	0.275065011848124	0.732594178051729	TP53BP1
ENSG00000067533	0.35924286223739	0.673800683110856	0.530676477751565	0.512411187573525	RRP15
ENSG00000067560	0.119348833790983	0.934738226809347	0.364462292866018	0.780161488461323	RHOA
ENSG00000067601	-0.337387725199335	0.741907532443065	-0.127088339276237	0.950082908625942	PMS2P4
ENSG00000067606	0.264429569959453	0.832170761126886	1.12162690377502	0.0789865206119322	PRKCZ
ENSG00000067704	-0.332291320445349	0.507194770494802	-0.108165909066981	0.926966101284992	IARS2
ENSG00000067715	-0.493211664756564	0.646560365245329	0.537728988004314	0.665157463001186	SYT1
ENSG00000067798	1.302706028946	0.0216248497972342	1.10193665627333	0.0903949486684453	NAV3
ENSG00000067829	0.279524848714626	0.841163028410362	0.28235381808946	0.883637427030667	IDH3G
ENSG00000067836	-0.405782022554965	0.762828892249011	-0.897787917175053	0.377939363197628	ROGDI
ENSG00000067900	0.161975239723232	0.949810701077706	0.277634950550871	0.933007534738482	ROCK1
ENSG00000067955	0.52615073342974	0.332737432946854	0.520970855191672	0.40799860101521	CBFB
ENSG00000067992	-0.869243192868725	0.0397819068266227	-0.735838959287389	0.133243904575976	PDK3
ENSG00000068001	0.0623515694449746	0.977030619627626	-0.450673401909063	0.78856346025503	HYAL2
ENSG00000068024	-0.251543054470886	0.621411764768106	0.00880747921803359	0.99648529109825	HDAC4
ENSG00000068028	-0.0973249904240922	0.952656614026844	0.0682575261571593	0.982314608110544	RASSF1
ENSG00000068078	-1.08957064851482	0.181391081153028	-0.0443158048927886	0.992153767562903	FGFR3
ENSG00000068079	-0.0359483506382326	0.98866909455129	0.0201187628144633	0.996738283443827	IFI35
ENSG00000068097	0.226043528488766	0.681658045231787	0.3718540848635	0.439893150988607	HEATR6
ENSG00000068120	0.299023420295	0.796552622514872	0.227841188459404	0.899900595121539	COASY
ENSG00000068137	0.362512719681223	0.797594030916507	-0.349138584513962	0.858082126127206	PLEKHH3
ENSG00000068305	-0.459607311542521	0.563975585349896	0.402342642622266	0.715363032614539	MEF2A
ENSG00000068308	-0.690554920399803	0.303619306035651	0.00421759222023492	1	OTUD5
ENSG00000068323	-0.793522866591916	0.186833975036598	0.348984131990826	0.780594483112014	TFE3
ENSG00000068354	-0.901899494634028	0.230776384845013	-0.108829746801072	0.969384036661676	TBC1D25
ENSG00000068366	-0.360312147725334	0.785202885749988	0.414702690452087	0.806521701226503	ACSL4
ENSG00000068383	0.421930412809031	0.330578747893683	0.207620431354286	0.808697095063175	INPP5A
ENSG00000068394	-0.563142341509729	0.399437927263516	0.0272020750701476	0.992882992827636	GPKOW
ENSG00000068400	-0.546215666256104	0.009871228182846	0.0972599474781298	0.884506041428731	GRIPAP1
ENSG00000068438	-0.481755816935595	0.542093032165134	0.227174045603579	0.884398486916677	FTSJ1
ENSG00000068489	0.408625699428201	0.0596258161869661	0.391124339924826	0.100454409078068	PRR11
ENSG00000068615	1.40482566197981	0.00327864144557092	2.41344827888076	7.49329660794755e-09	REEP1
ENSG00000068650	-0.832966532920088	0.00404752876959787	-1.13479795976189	3.25973714953784e-05	ATP11A
ENSG00000068654	0.618059779331287	0.0950436360646255	0.183849783307546	0.846588826676635	POLR1A
ENSG00000068697	0.15466592405639	0.752073859071372	-0.06541912121495	0.946168793303792	LAPTM4A
ENSG00000068724	-0.606430409731398	0.493564116866298	-0.547288669430105	0.637925543127326	TTC7A
ENSG00000068745	-0.137257957120301	0.850551764541338	0.0520328489870927	0.971521881931242	IP6K2
ENSG00000068784	0.550350742650627	0.653929915202285	0.262785224231959	0.91254068454171	SRBD1
ENSG00000068796	0.311963093936924	0.823076114952942	0.262143489425144	0.900918551178555	KIF2A
ENSG00000068831	0.31117993719154	0.953094458914688	0.738348964089866	0.893188977270011	RASGRP2
ENSG00000068878	0.677006136391799	0.192019922055444	0.102034344660423	0.954000342639029	PSME4
ENSG00000068885	-0.393665945628795	0.853749608386856	0.695926296047964	0.74771576088906	IFT80
ENSG00000068903	-0.102030809147325	0.956934924556064	0.22449611453306	0.92250926586929	SIRT2
ENSG00000068912	0.149305906394911	0.893360946027758	-0.215932573447655	0.870966567886038	ERLEC1
ENSG00000068971	0.0986711784155185	0.938200265293036	-0.289712615207283	0.808697095063175	PPP2R5B
ENSG00000068976	-0.889398882099446	0.711222668208785	0.160015658613518	0.979786026984964	PYGM
ENSG00000069011	-0.454693798146828	0.818210206297319	-0.733490680921389	0.723479440390541	PITX1
ENSG00000069020	-0.358340296361291	0.441321953768157	-0.562758351560784	0.157665742033799	MAST4
ENSG00000069122	-1.18663340949767	4.87277073829102e-06	-1.81401744943356	1.8353398420298e-13	ADGRF5
ENSG00000069188	-0.323682448161687	0.936230125103552	0.887899000530696	0.787672057379977	SDK2
ENSG00000069248	-0.26681594738024	0.748237029395758	0.236279192770793	0.842331102916567	NUP133
ENSG00000069275	-0.538149162270607	0.432062359160713	0.346215498482364	0.761637664074126	NUCKS1
ENSG00000069329	0.18402667624079	0.832745834145418	0.103483814849849	0.946600850121938	VPS35
ENSG00000069345	0.474245016660565	0.0288293623312999	0.173048236759028	0.713552653409796	DNAJA2
ENSG00000069399	-1.45809454181904	0.0250362215296722	-1.39662453545799	0.0455838401984266	BCL3
ENSG00000069424	1.98272206490113	0.000223799982015968	-0.584942944664746	0.615780765118189	KCNAB2
ENSG00000069431	-1.45566315989654	0.280198628584209	-0.271815391850152	0.937032748068414	ABCC9
ENSG00000069482	-0.159851053079864	0.953308028022614	-2.27126839280342	0.0802941871706331	GAL
ENSG00000069493	-0.0662485148950644	0.977573511768281	-0.738653072381681	0.594761820439209	CLEC2D
ENSG00000069509	-1.06476367646044	0.00094410515925823	-0.201735639277378	0.83112076439411	FUNDC1
ENSG00000069535	-3.91094289609163	6.13322574039799e-05	-1.74979285704361	0.0365025536721721	MAOB
ENSG00000069667	1.49515143268603	0.143491389386484	3.17710978461992	5.59987047636549e-05	RORA
ENSG00000069696	-1.21736597600531	0.606677234160488	1.0939081949402	0.612063783294895	DRD4
ENSG00000069702	0.654270332159814	0.243222471981058	0.700883591155495	0.243136821336255	TGFBR3
ENSG00000069812	-0.244867972406855	0.766292508097317	-0.179110938485128	0.88865948580583	HES2
ENSG00000069849	0.288000564320584	0.452530290861057	0.612363653856147	0.0268103774726181	ATP1B3
ENSG00000069869	0.823701628459284	0.478244266281786	0.997680645465186	0.404466394330956	NEDD4
ENSG00000069943	-0.0746695611156129	0.918476975075434	0.353946733645102	0.379918174709061	PIGB
ENSG00000069956	-0.170370806125758	0.920157688838432	0.0798499273019016	0.981443455546154	MAPK6
ENSG00000069966	-0.145650233310857	0.843977560114202	-0.0686722295157955	0.962454047638779	GNB5
ENSG00000069974	-0.353852185524062	0.624034275423975	0.259817779482178	0.819971726722888	RAB27A
ENSG00000069998	0.257298609162621	0.82739720641418	0.29022164822472	0.850999526451051	HDHD5
ENSG00000070010	0.53743346775476	0.223333350884647	0.200381915974082	0.843115191489676	UFD1
ENSG00000070018	0.127667423765473	0.939079808884509	-0.18916601555891	0.930805277632091	LRP6
ENSG00000070019	-0.803517692506745	0.529319926485337	-0.466197359903834	0.828523757361426	GUCY2C
ENSG00000070047	0.274760582698251	0.837358466364279	-0.634321885099363	0.558456706573122	PHRF1
ENSG00000070061	-0.195232015301569	0.811327228732507	0.352320495859879	0.647520891991086	ELP1
ENSG00000070081	-1.09662652105424	0.0931825536147329	-0.451069427033279	0.744064529180047	NUCB2
ENSG00000070087	2.0401836482279	8.87273113357816e-15	1.41681234833182	3.88507202756287e-07	PFN2
ENSG00000070159	0.220652862040805	0.715732611861796	0.861271583343577	0.00685577939784602	PTPN3
ENSG00000070182	-0.76523704816386	0.561937077163833	0.318932745323381	0.895971096958132	SPTB
ENSG00000070214	-0.484439615152756	0.320262754993614	0.21461103103071	0.832688816326914	SLC44A1
ENSG00000070269	-0.0662044848925207	0.969579060244226	-0.0649924443388498	0.984856403575372	TMEM260
ENSG00000070366	0.0697642385017221	0.952149928628085	0.173128974331162	0.888833880197037	SMG6
ENSG00000070367	-0.207978510707576	0.917090918678051	0.20791796988479	0.941615683345199	EXOC5
ENSG00000070371	-0.19613283756775	0.813956643826466	-0.136751918710771	0.921358450184908	CLTCL1
ENSG00000070388	-0.794365379735153	0.786751998710691	-1.06456907771654	0.750570737683082	FGF22
ENSG00000070404	-1.00083764920064	0.121271063538925	-0.473143874808043	0.704809086410761	FSTL3
ENSG00000070413	-0.632901650901634	0.389760469215271	-0.674828013910061	0.411732415320192	DGCR2
ENSG00000070444	-0.0927593917131946	0.92111564303524	-0.300769906947476	0.688863847656581	MNT
ENSG00000070476	0.0719853054067302	0.914208942653007	0.368891845320456	0.285519265887772	ZXDC
ENSG00000070495	0.38103403942708	0.372161931809799	-0.0557743810261429	0.969384036661676	JMJD6
ENSG00000070501	-0.0840764637143621	0.915556238611681	0.195606602315085	0.798246409472507	POLB
ENSG00000070540	0.469571317521751	0.483126389384478	0.636556512166397	0.313090861847079	WIPI1
ENSG00000070610	-0.239000194503447	0.503925704475906	0.00094309715717635	1	GBA2
ENSG00000070614	-0.227765022345287	0.849815948520275	-0.0522518985950455	0.987947967017322	NDST1
ENSG00000070669	-0.564580005840766	0.672095785967221	-0.000966037916525204	1	ASNS
ENSG00000070718	0.294037443631277	0.477825420508868	0.53208471373345	0.0990875494840766	AP3M2
ENSG00000070729	-2.54037378954092	0.24528498687344	-1.54794916758935	0.542655904433745	CNGB1
ENSG00000070731	-3.63564778656636	1.54019803736223e-05	-0.359747213218674	0.846837185305411	ST6GALNAC2
ENSG00000070756	1.06316244978473	2.02306092452116e-09	0.608160900302408	0.00302711130786481	PABPC1
ENSG00000070759	-0.153083494871558	0.915502430725167	0.171173798199198	0.932723687502399	TESK2
ENSG00000070761	0.788856764358969	0.0543546400569745	0.291561805694465	0.747758613992127	CFAP20
ENSG00000070770	0.573357543506365	0.0145958082954354	0.310682987632082	0.384561830105623	CSNK2A2
ENSG00000070785	0.535540687419985	0.175547080507086	0.123516913222854	0.914758575215176	EIF2B3
ENSG00000070808	-5.59000165752904	0.000352673813053802	-2.41787594828544	0.00888519707710209	CAMK2A
ENSG00000070814	0.570623425418643	0.147443421278491	0.158518628922668	0.880363367593461	TCOF1
ENSG00000070831	-0.229046795061304	0.549060447547127	-0.174075630193489	0.763626695544706	CDC42
ENSG00000070882	-0.412268208934011	0.499808493507673	-0.583144217637056	0.298669380733479	OSBPL3
ENSG00000070950	0.417792174274023	0.686323301554604	0.634149259692027	0.513819665766986	RAD18
ENSG00000070961	0.122207750598816	0.958853861929578	0.00651672412825198	1	ATP2B1
ENSG00000071051	-0.739430620498564	0.123940712261966	-1.17039373473444	0.00515356307671788	NCK2
ENSG00000071054	-0.738787785872707	0.0306382630221986	-0.670123746265144	0.0780610865532681	MAP4K4
ENSG00000071073	-0.555934157070446	0.76091603888135	-1.87938200516461	0.0737903318025813	MGAT4A
ENSG00000071082	0.435276687414672	0.355155768225194	-0.0812820124602616	0.954298351786378	RPL31
ENSG00000071127	-0.339660896674518	0.72279523589404	-0.363952926653988	0.764345514476259	WDR1
ENSG00000071189	-0.476802622367944	0.731805652223246	-0.211867917048701	0.939300090910852	SNX13
ENSG00000071205	0.750498712772639	0.000178668443322005	0.72573748097556	0.000431641190386275	ARHGAP10
ENSG00000071242	-1.73412314973947	4.47456185988511e-06	-1.69002963090965	1.09923019104039e-05	RPS6KA2
ENSG00000071243	-0.11692695123904	0.940768745014691	0.0933512263284049	0.971012560101392	ING3
ENSG00000071246	-0.0588894322964416	0.962033242302454	-0.232794381804515	0.837327932502923	VASH1
ENSG00000071282	0.525984935556821	0.424212556308466	-0.0444185837542488	0.988362372989798	LMCD1
ENSG00000071462	0.134331316824888	0.890780842965009	-0.183606706307387	0.878816452406121	BUD23
ENSG00000071537	-0.279046933061525	0.814104954258055	-0.0902188120127931	0.971968573273964	SEL1L
ENSG00000071539	0.304013910696323	0.4230905289722	0.25545632977519	0.622973162093995	TRIP13
ENSG00000071553	-0.0253349119664501	0.988355955652171	-0.246066746048424	0.862284376005102	ATP6AP1
ENSG00000071564	-0.0268405718305177	0.987788058386723	-0.286304191907494	0.83359105887756	TCF3
ENSG00000071575	-0.111230087270296	0.875533394040244	-0.189860209430912	0.802509408026107	TRIB2
ENSG00000071626	0.144436148917193	0.882848737855111	-0.0193981460226349	0.994263681714525	DAZAP1
ENSG00000071794	-0.0846513897728231	0.96974516231193	0.677562789445189	0.635446619604084	HLTF
ENSG00000071859	-0.0177408391985494	0.989995898763478	-0.0230964224491373	0.992882992827636	FAM50A
ENSG00000071889	-0.269257615521812	0.869561430910146	-0.700527719962524	0.582296745250027	FAM3A
ENSG00000071894	0.345527735191692	0.722620607542976	-0.409321109220884	0.72393178152903	CPSF1
ENSG00000071967	-1.03211887728483	0.000402406597846094	-0.616740600428233	0.0977231983143818	CYBRD1
ENSG00000071994	0.160117303376078	0.770077113371482	0.0957486231387119	0.921356724340974	PDCD2
ENSG00000072042	-0.181545506597447	0.761858543764894	-0.0214879566010743	0.992153767562903	RDH11
ENSG00000072062	0.298650644525807	0.789437644955534	0.161708536376081	0.938252643011208	PRKACA
ENSG00000072071	1.0454790089686	0.011926931191752	-0.238529066661405	0.839710458053764	ADGRL1
ENSG00000072110	0.223228285294852	0.814785446212967	0.648886151859086	0.297467595494371	ACTN1
ENSG00000072121	-0.15897470720321	0.821154109086901	0.142685141749149	0.88865948580583	ZFYVE26
ENSG00000072133	1.61792819615198	0.0561878987436825	-4.45551526145354	0.00336703072941965	RPS6KA6
ENSG00000072134	0.398012283815087	0.228441580077768	0.497600235583182	0.119007627979696	EPN2
ENSG00000072135	0.0445761642715053	0.978351174945415	0.277952929604688	0.848903478516427	PTPN18
ENSG00000072163	0.0336025408254868	0.988355955652171	-0.864331232553036	0.365704826766119	LIMS2
ENSG00000072195	0.392630358708428	0.410382590522584	0.00826248360019552	0.997423528993349	SPEG
ENSG00000072201	-1.54513091590066	6.34361722525e-05	-0.9255078970928	0.0350894446375861	LNX1
ENSG00000072210	-0.390640179090563	0.324329017820219	0.616506225311477	0.065763430912831	ALDH3A2
ENSG00000072274	0.352116021289738	0.636957938300023	0.209927801229835	0.872094949367876	TFRC
ENSG00000072310	-0.57440810439981	0.647760091031947	-1.46147464075991	0.0737903318025813	SREBF1
ENSG00000072364	-0.175822921738854	0.881704315692766	0.048011523115073	0.98778005617176	AFF4
ENSG00000072401	-0.0655572703922587	0.962375394975213	-0.13476795478131	0.939230772511135	UBE2D1
ENSG00000072415	-0.124920662833585	0.930975046685606	-0.21975023744135	0.897743985655398	MPP5
ENSG00000072422	-0.34295776482809	0.742467679239868	-0.59279493660185	0.521196053105537	RHOBTB1
ENSG00000072501	-0.850413631798165	0.00642196576871275	0.377594934550746	0.481199533505029	SMC1A
ENSG00000072506	0.143390948410528	0.935092915245931	0.463586059438764	0.760437202865142	HSD17B10
ENSG00000072518	-0.0551435428903455	0.967810284292676	-0.167572093943468	0.912791476076348	MARK2
ENSG00000072571	0.28191693184705	0.854230892609912	0.622427630490253	0.637888489809284	HMMR
ENSG00000072609	-0.260553138483224	0.809564661494654	-0.463431692097798	0.651737770074868	CHFR
ENSG00000072657	2.09165353555098	0.357617042898984	-0.112390049365204	0.992882992827636	TRHDE
ENSG00000072682	-0.763848798783224	0.0135786228020947	-0.608963181280035	0.0919488307623958	P4HA2
ENSG00000072736	0.637308842182484	0.0399241344448237	0.419725999595633	0.325728940708621	NFATC3
ENSG00000072756	0.355016210821266	0.778594487282839	0.698815966701196	0.509950633672752	TRNT1
ENSG00000072778	0.331851266423032	0.618829020468559	0.445446206083201	0.507477398453992	ACADVL
ENSG00000072786	0.410329960821238	0.572626435738185	0.536393095316543	0.463975671204143	STK10
ENSG00000072803	0.257272607232287	0.378313971098949	0.0686396862715961	0.929061555250842	FBXW11
ENSG00000072818	-0.150197918145452	0.914208942653007	-1.24360406932383	0.0310423099924406	ACAP1
ENSG00000072832	-0.896906114741042	4.74412902136742e-05	-0.774220150289941	0.000803892234997927	CRMP1
ENSG00000072840	-0.822336881755284	0.0154230888028833	-0.571153947469642	0.188801190205196	EVC
ENSG00000072849	0.191707147551423	0.660426900830637	0.059945829380431	0.950639326100063	DERL2
ENSG00000072858	2.79469276492253	4.84532453280615e-05	2.30242474378214	0.00209995206882357	SIDT1
ENSG00000072864	-0.363556837429257	0.659121845875985	-0.0195727865316168	0.994654470801189	NDE1
ENSG00000072952	-2.53417457401038	0.0689731960141222	-0.18545974529293	0.967337988621408	MRVI1
ENSG00000072954	0.550224804509925	0.524441081244215	-0.829648802336887	0.281463011736557	TMEM38A
ENSG00000072958	0.587767250920971	0.515078777120137	0.0633911762162483	0.986774620472996	AP1M1
ENSG00000073008	0.498769485354565	0.352622093964391	-0.0351369135920718	0.990104061257879	PVR
ENSG00000073050	0.62951361414619	0.152629269262593	-0.0758904612946756	0.965167385080424	XRCC1
ENSG00000073060	-0.119945841320226	0.933125011126883	-0.794222906654661	0.261027939046292	SCARB1
ENSG00000073111	0.425627267341935	0.708777035384137	0.326132872933714	0.852108028237417	MCM2
ENSG00000073150	-0.266095039778426	0.922855511792223	-0.1848813176974	0.969356040874993	PANX2
ENSG00000073169	-0.151634767363147	0.932658396815965	-0.684588539936721	0.561756654228561	SELENOO
ENSG00000073282	-3.37346033368868	0.000233933770887084	-0.539360005934336	0.807295563994982	TP63
ENSG00000073331	-0.944953893406346	0.0818164218473072	-0.234953506434041	0.87380051262942	ALPK1
ENSG00000073350	-1.83303790335724	0.00917933962908304	-2.70884155838413	3.29690876438563e-05	LLGL2
ENSG00000073417	-0.0842059260771248	0.952446486673748	0.697210508799008	0.301290572991618	PDE8A
ENSG00000073464	-0.516678702676107	0.0109767289554147	-1.66668114191356	2.79005042250343e-23	CLCN4
ENSG00000073536	0.802980461113735	0.327709054090393	0.230914367810522	0.913638795237532	NLE1
ENSG00000073578	-0.521054932396125	0.545006800067744	-0.492071927065078	0.655846805071646	SDHA
ENSG00000073584	-0.569294230934454	0.640480680154864	0.379568186430567	0.848186785026321	SMARCE1
ENSG00000073598	-1.77478451155969	0.576079856211246	0.127375662231655	0.99140080000735	FNDC8
ENSG00000073605	-0.331904103044199	0.817272931204784	-0.252235416438854	0.9087673768579	GSDMB
ENSG00000073614	-0.0397658056630996	0.977573511768281	0.121360759480573	0.940872951363649	KDM5A
ENSG00000073670	0.189487402161015	0.911095503338192	0.980962425788992	0.236753314428506	ADAM11
ENSG00000073711	0.436585068163387	0.626137942059228	0.662835701936008	0.417883597161581	PPP2R3A
ENSG00000073712	0.334472853313842	0.758320405233877	0.262580086514224	0.875240174588093	FERMT2
ENSG00000073756	1.92794956734894	0.0188877051949328	2.19090743614917	0.00685994663168288	PTGS2
ENSG00000073792	0.769707962402109	0.00918368105488157	-0.0931109183386791	0.935262219394331	IGF2BP2
ENSG00000073803	-0.0952511450695472	0.93568162455456	0.0149153505268965	0.996185011429003	MAP3K13
ENSG00000073849	2.57332632335482	5.13989793670969e-14	1.90738904868537	1.1805439154293e-07	ST6GAL1
ENSG00000073905	0.298931720268087	0.85842502357218	-0.1550949665961	0.961426954844009	VDAC1P1
ENSG00000073910	0.456937587420538	0.474493560332086	1.17986307439961	0.00369959402845079	FRY
ENSG00000073921	-0.626313635804213	0.269300086637187	-0.152416699724159	0.924350349907471	PICALM
ENSG00000073969	0.52522201097262	0.0333219292686386	0.691233061921127	0.00292148546502641	NSF
ENSG00000074047	-1.58207321727448	2.48181712758288e-07	-1.16475552148061	0.000316481158269044	GLI2
ENSG00000074054	-0.118587069533285	0.881261353862094	-0.231612663368616	0.76754337878397	CLASP1
ENSG00000074071	0.321722135811194	0.838132986266435	-0.254925160675434	0.917521862789454	MRPS34
ENSG00000074181	0.388921408468381	0.742645875374872	1.04406042434287	0.146416419520926	NOTCH3
ENSG00000074201	-0.301839685410674	0.394938855711083	-0.0242716489516808	0.988362372989798	CLNS1A
ENSG00000074211	0.786826281293848	0.0136995423196268	2.0064352278412	1.34017748060966e-14	PPP2R2C
ENSG00000074219	-0.785947327124057	0.380374108065211	-0.122661344801109	0.968441996525589	TEAD2
ENSG00000074266	-0.232119279854028	0.723884667699637	0.352279634370197	0.582237744921617	EED
ENSG00000074276	-0.108778651222548	0.967810284292676	0.105264637698759	0.982314608110544	CDHR2
ENSG00000074319	0.180802615380224	0.770715914675621	0.180982528252038	0.83112076439411	TSG101
ENSG00000074356	0.29144135226197	0.547372082197289	0.414235791448317	0.357260443088117	NCBP3
ENSG00000074370	-0.397243747764686	0.817084548955268	-2.19446982346634	0.0224531930543163	ATP2A3
ENSG00000074410	-1.60527354566041	1.63841376720854e-10	-0.160807426482656	0.846265218870216	CA12
ENSG00000074416	1.74598473158625	0.000148472605072713	1.12360966200445	0.0436511302803083	MGLL
ENSG00000074527	1.03713828080156	0.000577107845890699	-0.384314565918619	0.488157659275574	NTN4
ENSG00000074582	0.890914600551301	0.00688570121476057	0.691006682047256	0.0739428046010605	BCS1L
ENSG00000074590	0.334248329161384	0.493564116866298	0.0408096780641152	0.981345009193106	NUAK1
ENSG00000074603	-0.147115476803252	0.934692203897497	0.204391892443858	0.932145346421309	DPP8
ENSG00000074621	0.0333865195774524	0.973260341898283	-0.0831876445550288	0.945632652445076	SLC24A1
ENSG00000074657	0.453258943084322	0.433438381039988	-0.199309381495546	0.868180206309581	ZNF532
ENSG00000074660	0.0763817706836261	0.965479887722108	-0.0208081246053974	0.996146189649855	SCARF1
ENSG00000074695	0.411427509448585	0.779549337451577	-0.539521076712045	0.751303074535612	LMAN1
ENSG00000074696	-0.329141339344774	0.275935563093589	-0.373571142981026	0.231855028071858	HACD3
ENSG00000074706	0.785694743923672	0.693262960160144	-1.12509195905897	0.6559178842236	IPCEF1
ENSG00000074755	0.200039751544842	0.720132856300989	0.297206114349658	0.589202256800154	ZZEF1
ENSG00000074800	-0.00404617390612418	0.998859980679612	0.0137807377518015	0.997864492646059	ENO1
ENSG00000074842	-0.582400360298022	0.490316319280631	-0.000465336311956881	1	MYDGF
ENSG00000074855	0.134406537940343	0.920932040110927	-1.31368813689009	0.0114660011757797	ANO8
ENSG00000074935	0.61880874344476	0.436009395017513	0.821072534161225	0.278183640785952	TUBE1
ENSG00000074964	-1.8957281714486	1.04449278574248e-05	-1.51333362656579	0.000799015661634779	ARHGEF10L
ENSG00000074966	0.604722328717042	0.550472307315461	-0.852996902248399	0.390942627975237	TXK
ENSG00000075073	-1.06474468793973	0.467350815221069	1.2237501930949	0.282445874498116	TACR2
ENSG00000075089	0.251655013400104	0.755857348414594	-0.0678761345403613	0.971119919518126	ACTR6
ENSG00000075131	0.632785365679399	0.130227931193723	0.606583188372751	0.196351741615368	TIPIN
ENSG00000075142	-0.502944518274181	0.134315670714212	-0.159460429829632	0.848186785026321	SRI
ENSG00000075151	-0.00646497984626837	0.99769175584217	0.154205668334099	0.940055877602282	EIF4G3
ENSG00000075188	0.880705109689718	1.49546483886014e-05	0.429102749679924	0.121360477951905	NUP37
ENSG00000075213	0.114080580027454	0.953957020288817	0.372266267775703	0.845253489954411	SEMA3A
ENSG00000075218	0.641604979562578	0.0755186264587875	0.0443162330151356	0.9802856887547	GTSE1
ENSG00000075223	-1.14995840667717	0.239338289407755	-0.236455104718737	0.937032748068414	SEMA3C
ENSG00000075234	0.589463754579183	0.576079856211246	0.166188160329205	0.947664040742005	TTC38
ENSG00000075239	-0.652396458046692	0.156746280437657	-0.291011126615518	0.756502772818538	ACAT1
ENSG00000075240	0.131809895835822	0.903660068277057	-0.754771749476223	0.14410365747561	GRAMD4
ENSG00000075275	1.45245061749124	0.000137529582000777	1.29204997540002	0.00137803277959421	CELSR1
ENSG00000075290	-1.25882229921421	0.748204900630712	0.365586275114753	0.964033812870885	WNT8B
ENSG00000075292	0.108436424562329	0.969966230778558	0.412762378513997	0.887590706774211	ZNF638
ENSG00000075303	-0.92705807308528	0.0912304969935305	-0.462183023386816	0.642939698118901	SLC25A40
ENSG00000075336	0.747020983014207	0.196919307427515	0.113384734001478	0.954000342639029	TIMM21
ENSG00000075340	6.07627531699452	5.03251954355229e-21	5.15586799291617	6.13086445537995e-15	ADD2
ENSG00000075391	-0.0494030302412348	0.963894741940171	0.137884571340433	0.912500149035016	RASAL2
ENSG00000075399	0.465327737923901	0.63812604259224	-0.00879319104955405	0.999995559226465	VPS9D1
ENSG00000075407	-0.73363841155636	0.652791409644662	0.0943813870755811	0.987660044358125	ZNF37A
ENSG00000075413	-0.320773308187182	0.500063458581142	0.24847879970667	0.724097430824884	MARK3
ENSG00000075415	0.591374250887444	0.42984751321056	0.470146147634977	0.66252494483825	SLC25A3
ENSG00000075420	0.14806268327054	0.924786689148232	-0.409042327088417	0.776043408653855	FNDC3B
ENSG00000075426	0.231597712552406	0.796933853265705	0.0572711983609434	0.9802856887547	FOSL2
ENSG00000075461	-3.08107146656806	0.139145675457551	1.87628430916819	0.107383581063716	CACNG4
ENSG00000075539	-0.488221211382447	0.748584098587283	-0.169186337832543	0.959180526063254	FRYL
ENSG00000075568	-0.20479074562091	0.792249795971482	-0.457022347903011	0.447664871940167	TMEM131
ENSG00000075618	1.52828609771771	0.0374423056344719	0.849405756715903	0.461592047882047	FSCN1
ENSG00000075624	-0.0838668232031368	0.964644775349507	-0.206772956650375	0.92794652391591	ACTB
ENSG00000075643	0.396121623734336	0.380238653071846	0.263893584934792	0.719365768501412	MOCOS
ENSG00000075651	-0.831698927546542	0.141667460359135	-0.627797191075853	0.405428700336843	PLD1
ENSG00000075673	3.48701348171313	0.300685606636757	3.71983780438219	0.293582703243895	ATP12A
ENSG00000075702	0.237530544973662	0.85689576211123	0.486882213062245	0.686759638018008	WDR62
ENSG00000075711	-0.0257730956577742	0.99117186764897	0.066193908640924	0.987589601285401	DLG1
ENSG00000075785	0.234276064000434	0.484271784623974	0.303155338013148	0.355268830683342	RAB7A
ENSG00000075790	-0.384018432523659	0.744354478061273	0.265017478546648	0.88865948580583	BCAP29
ENSG00000075826	-0.768221021111842	0.457878212948101	-0.439568455955585	0.814930227281919	SEC31B
ENSG00000075856	0.425862888418067	0.0862143624721921	-0.0451367702605084	0.965167385080424	SART3
ENSG00000075886	-0.531469443805774	0.454539974479002	-0.720358730708722	0.273414500676925	TUBA3D
ENSG00000075914	0.497984652432281	0.301601433579235	0.303170985942693	0.711231985300135	EXOSC7
ENSG00000075945	-0.0584953833092158	0.94623841200866	0.130097311037556	0.892677757110138	KIFAP3
ENSG00000075975	0.738823755838638	4.3970248312883e-05	0.290297937319204	0.316696657318009	MKRN2
ENSG00000076003	-0.185311033464547	0.595323328526347	0.147852151062576	0.775367424964667	MCM6
ENSG00000076043	-0.112587062338988	0.85302923650808	0.0493122864112466	0.968798030857185	REXO2
ENSG00000076053	-0.364981909548971	0.740347151873625	0.0927407166567392	0.971521881931242	RBM7
ENSG00000076067	0.81162958437975	0.000521579780464354	-0.0705157835006454	0.942075764002078	RBMS2
ENSG00000076108	-0.185885902721919	0.729096209655549	-0.149936409297213	0.852108028237417	BAZ2A
ENSG00000076201	0.100164317700355	0.952446486673748	0.130527350068338	0.956184851159431	PTPN23
ENSG00000076242	0.373169880319476	0.189223705746819	0.543895259186392	0.0317931782973808	MLH1
ENSG00000076248	0.711009004975469	0.168463650196014	0.142150708755583	0.929174367231758	UNG
ENSG00000076258	0.814350330570489	0.496125355518537	1.20665786741028	0.233646119231345	FMO4
ENSG00000076321	-0.232474877888092	0.843484745004826	0.194606295560904	0.913638795237532	KLHL20
ENSG00000076351	-0.568929338768448	0.41005771073681	-0.677380799406325	0.336798259956249	SLC46A1
ENSG00000076356	0.729574934751162	0.0391973303413183	0.213280537883434	0.814952534078287	PLXNA2
ENSG00000076382	0.0125506151864681	0.98866909455129	0.333910553811374	0.374995297227576	SPAG5
ENSG00000076513	0.948906880426964	6.05314335939945e-05	0.39102839224326	0.288818818259898	ANKRD13A
ENSG00000076554	0.177546852457129	0.849119263109201	0.308429112097906	0.747392898321633	TPD52
ENSG00000076555	0.437816800419676	0.359513357488586	-0.120176702233911	0.924450781967478	ACACB
ENSG00000076604	0.384633768586996	0.742467679239868	-0.0881859566245349	0.976299010423903	TRAF4
ENSG00000076641	-0.108209555232858	0.93978993826108	0.69552214129876	0.350726842040986	PAG1
ENSG00000076650	0.409093100366899	0.249623801526328	0.401803109434348	0.319226093670565	GPATCH1
ENSG00000076685	-0.545989602324028	0.0800100264551993	-1.17646551438422	3.12593332152011e-06	NT5C2
ENSG00000076716	6.64390772476924	4.71238011885113e-05	1.73187818740312	0.7433968709858	GPC4
ENSG00000076770	0.759865736733978	0.493366746003394	0.473552914470313	0.804709595280881	MBNL3
ENSG00000076826	-1.61799282846056	0.20617023417979	-0.942552331605464	0.615780765118189	CAMSAP3
ENSG00000076864	-1.41418778153928	0.175778754184687	-0.783147914371237	0.65571081844309	RAP1GAP
ENSG00000076924	0.684950610023138	0.508724955112018	0.147554441599818	0.959180526063254	XAB2
ENSG00000076928	0.957031881292653	0.212330107607929	0.149176467561836	0.953882193803558	ARHGEF1
ENSG00000076944	-0.103307305858412	0.963705460158671	-1.12077824454578	0.285819537618068	STXBP2
ENSG00000076984	0.512375336175254	0.500971101717263	-0.252470506274289	0.862284376005102	MAP2K7
ENSG00000077044	-0.0692202413822613	0.952446486673748	-0.448048233649314	0.507477398453992	DGKD
ENSG00000077063	-0.628708190035769	0.859877198086957	2.03784491646938	0.231052663995165	CTTNBP2
ENSG00000077092	4.25053386815712	1.33433315709551e-08	0.949987586064028	0.608891204330063	RARB
ENSG00000077097	-0.119700078330915	0.95696512965793	0.296437033806523	0.907730380356787	TOP2B
ENSG00000077147	0.00432144883072763	0.998859980679612	-0.302726898139393	0.878816452406121	TM9SF3
ENSG00000077150	0.530071140789097	0.473762412903782	-0.759737600509952	0.259312553159012	NFKB2
ENSG00000077152	-0.292149815676122	0.326659637765716	0.202509504732711	0.657697965122809	UBE2T
ENSG00000077157	-0.28217675035349	0.72259477535537	0.337886049678909	0.715363032614539	PPP1R12B
ENSG00000077232	0.148882889758441	0.944239205996445	-0.0537979644088663	0.992153767562903	DNAJC10
ENSG00000077235	0.0771616805324766	0.953551902475544	0.241776143887031	0.852108028237417	GTF3C1
ENSG00000077238	0.461866112594126	0.510397673865875	0.7782834218446	0.176321349188309	IL4R
ENSG00000077254	-0.197277654006509	0.879010253883459	-0.090225560104515	0.969915626381603	USP33
ENSG00000077312	0.243836161389113	0.879010253883459	0.307342801226092	0.879567171914916	SNRPA
ENSG00000077348	0.60723882054871	0.570236369175834	0.0293264269144585	0.994654470801189	EXOSC5
ENSG00000077380	-0.298038704749438	0.688394568845406	-0.0524238660049799	0.980936295368891	DYNC1I2
ENSG00000077420	2.39826573069492	8.34542130111106e-21	2.21176428901186	1.32137947868354e-17	APBB1IP
ENSG00000077454	-0.35856144319456	0.74967817647978	-1.20609390412796	0.0603522738524327	LRCH4
ENSG00000077458	-0.68675428211798	0.601619119180149	-0.0809197368179132	0.987565392098437	FAM76B
ENSG00000077514	-0.57915866461895	0.041904363384561	0.176315684015012	0.803013447426221	POLD3
ENSG00000077522	2.63212876841853	0.441158159914442	2.5694444444398	0.529376258753677	ACTN2
ENSG00000077549	-0.0210420486976302	0.989995898763478	0.0270050179329023	0.992934262605878	CAPZB
ENSG00000077585	1.09775967394663	0.00014534536505548	1.10550408055985	0.000153079281906495	GPR137B
ENSG00000077616	2.60186505897238	0.0116326997289701	0.58322456578151	0.851521454714231	NAALAD2
ENSG00000077684	0.319010215889401	0.263479311084748	0.229465938981592	0.58442265141207	JADE1
ENSG00000077713	-0.491609862874131	0.072900181707551	-0.337851550097862	0.368751050934239	SLC25A43
ENSG00000077721	-0.165210620919607	0.681914854991617	0.247446563743943	0.514451292546621	UBE2A
ENSG00000077782	0.283620580589638	0.765155546959343	0.283546287026489	0.828502333299655	FGFR1
ENSG00000077935	0.0932657833286504	0.97708689605173	0.804480635978067	0.677793051571837	SMC1B
ENSG00000077942	1.06325321459536	0.0561878987436825	2.67079715020403	1.33968760714573e-09	FBLN1
ENSG00000077984	-0.493795472754343	0.631079891702387	-1.57725821523347	0.00943903019079454	CST7
ENSG00000078018	-0.701876895742235	0.45713083414639	-0.352201053909402	0.844778106873865	MAP2
ENSG00000078043	-0.0912082433625512	0.925795156557631	-0.213807994622281	0.830565160954973	PIAS2
ENSG00000078053	8.78136118786556	2.76532012773446e-62	6.95358274926552	1.08605906962151e-38	AMPH
ENSG00000078061	-1.13203845895188	0.0857767216887717	-0.153288040389427	0.947708569176153	ARAF
ENSG00000078070	0.654106216888173	0.00696445092609933	0.159719543766141	0.808697095063175	MCCC1
ENSG00000078081	1.27774974651551	0.0237893480482999	2.28408904380283	1.26094450750924e-06	LAMP3
ENSG00000078114	-1.60069824229689	0.064737994466637	-0.980635383173971	0.424690591651569	NEBL
ENSG00000078124	-0.697253424275777	0.222386339092159	0.235066710491043	0.862244610979128	ACER3
ENSG00000078140	-0.230417747749003	0.749434168221863	-0.149871370459853	0.900918551178555	UBE2K
ENSG00000078142	-0.0640160983536425	0.955852426721337	-0.16880869105776	0.894888413265034	PIK3C3
ENSG00000078177	0.632086059964015	0.711222668208785	0.213695495957372	0.954075650906254	N4BP2
ENSG00000078237	0.660411248214292	0.431178627754684	0.996886906947686	0.168508599743713	TIGAR
ENSG00000078246	-0.155246595413221	0.783722724851149	-0.0960632652081459	0.922886353670926	TULP3
ENSG00000078269	-1.11580705871031	1.11155251953249e-09	-0.0415307562764836	0.96766670770827	SYNJ2
ENSG00000078304	-0.302635189725848	0.618083861719614	0.272967602518088	0.744204774893103	PPP2R5C
ENSG00000078319	-0.366872748534259	0.555932835981214	-0.504452494224767	0.394953477041486	PMS2P1
ENSG00000078369	0.168241523028343	0.754488281875573	-0.17018771268747	0.814930227281919	GNB1
ENSG00000078401	1.24756467398247	1.75541454259466e-05	1.40305448926656	1.07856660085688e-06	EDN1
ENSG00000078403	0.243952755922606	0.796552622514872	-0.051390062007282	0.985470402491223	MLLT10
ENSG00000078487	0.147020905413359	0.850304636218895	0.206577622346237	0.819971726722888	ZCWPW1
ENSG00000078549	4.50208582154341	0.0809130982848915	0.879250472977436	0.931301549369103	ADCYAP1R1
ENSG00000078579	3.7082044216587	0.149909829794815	3.52647056071172	0.223905064480681	FGF20
ENSG00000078596	7.97848891184492	1.04103649789986e-07	0	1	ITM2A
ENSG00000078618	0.265574933985201	0.699772708511259	-0.0377776738722673	0.987660044358125	NRDC
ENSG00000078668	0.313905044533275	0.226189852084789	0.265612917743384	0.420539588680797	VDAC3
ENSG00000078674	-0.19115666209402	0.933073720557956	0.193739895485054	0.954000342639029	PCM1
ENSG00000078687	-0.534993504001201	0.191793347979171	-0.41416103603714	0.45154573015799	TNRC6C
ENSG00000078699	-0.274361101967299	0.517355978396322	-0.100909961821176	0.914758575215176	CBFA2T2
ENSG00000078747	-0.210666170998436	0.797071024271246	0.024158907993669	0.992882992827636	ITCH
ENSG00000078804	0.18291960591613	0.886277642608119	0.301643270757129	0.832688816326914	TP53INP2
ENSG00000078808	-0.0671716536901842	0.970067063566071	-0.4483696403842	0.735545179926701	SDF4
ENSG00000078814	-0.482904170947085	0.759852934891352	-1.03501662944674	0.398493120232564	MYH7B
ENSG00000078900	0.195256334410001	0.919818536917202	1.07399240859789	0.277175384480952	TP73
ENSG00000078902	0.0271324077215489	0.989831057359545	-0.414275321097915	0.780128130070528	TOLLIP
ENSG00000078967	0.472858822717262	0.393998303644409	0.00114133287232544	1	UBE2D4
ENSG00000079101	-0.780734984229375	0.837297063448053	-0.671954297648675	0.903918160786508	CLUL1
ENSG00000079112	-0.851268638987783	0.827138031956545	-4.11509069352782	0.109302997349191	CDH17
ENSG00000079134	0.374305726059389	0.792955592217889	-0.0337210113955208	0.994263681714525	THOC1
ENSG00000079150	-0.250743258908304	0.675617589122938	-0.294349156624378	0.666052122989514	FKBP7
ENSG00000079156	0.492153836408584	0.352231840948931	1.3197527331976	0.000210884708294525	OSBPL6
ENSG00000079215	-0.916108689731566	0.0470976920796924	-1.68579762153389	2.12828361481763e-05	SLC1A3
ENSG00000079246	0.544902989651687	0.00684254865694558	0.565798249630371	0.00619162810454307	XRCC5
ENSG00000079257	-0.187541217449079	0.876545496250052	0.214554483260829	0.890264847507205	LXN
ENSG00000079263	2.52705929650361	3.50222354234498e-14	-0.0525703379843079	0.981590993243134	SP140
ENSG00000079277	-0.132410738611983	0.883450582227793	-0.0589405618517178	0.972630614158362	MKNK1
ENSG00000079308	2.24363223087392	2.45812400192423e-16	1.40895706338268	2.08870090776394e-06	TNS1
ENSG00000079313	-0.456381561151672	0.664353477037036	-0.482860387614139	0.711231985300135	REXO1
ENSG00000079332	0.134284376411166	0.883901282059191	0.262642622920396	0.776843162483471	SAR1A
ENSG00000079335	0.129048649885789	0.922390098843999	0.0759707502730741	0.974514321061819	CDC14A
ENSG00000079337	0.787287508030901	0.0533555850372475	0.0218530957425873	0.992934262605878	RAPGEF3
ENSG00000079385	0.255040174930022	0.936658576799002	-0.72518393939883	0.824980728078009	CEACAM1
ENSG00000079387	0.0159334555173977	0.991651252204302	0.200051272331281	0.873316764276864	SENP1
ENSG00000079432	0.0608883185410242	0.97363903791673	-0.558777073544226	0.628872379165693	CIC
ENSG00000079435	0.318439676734174	0.828377071505697	-0.209446529893258	0.933496734066446	LIPE
ENSG00000079459	-1.20283192090643	0.0203917017459265	0.270751284543401	0.855975509918883	FDFT1
ENSG00000079462	0.101494457841344	0.959160893474468	-0.135861035321594	0.964479332441616	PAFAH1B3
ENSG00000079482	-0.499257782873017	0.21638038678809	-0.290804880552191	0.673705754128793	OPHN1
ENSG00000079616	0.408790146177003	0.690311124027845	0.342450221142688	0.821157608897849	KIF22
ENSG00000079691	0.586926696425256	0.0220905979277274	0.23788143291179	0.637888489809284	CARMIL1
ENSG00000079739	-0.150900256952178	0.915131482284364	-0.048402642206815	0.989922631083857	PGM1
ENSG00000079785	0.940937544751581	0.0778405807987004	0.379724834130425	0.738089882197188	DDX1
ENSG00000079805	0.101192060204631	0.944983940667426	0.0465245733975084	0.989880789563896	DNM2
ENSG00000079819	0.845871218242997	0.118025475194431	0.576590117543108	0.45854552183854	EPB41L2
ENSG00000079841	3.39582309271666	4.06639570692236e-08	1.66713529792632	0.0374055517497728	RIMS1
ENSG00000079931	-0.136829146049216	0.881989621000975	0.548900164346387	0.274208628241606	MOXD1
ENSG00000079950	-0.266884867018217	0.82739720641418	0.103211344545046	0.968845275652125	STX7
ENSG00000079974	-0.658741334406131	0.107010500352876	0.399594919342212	0.515128909460938	RABL2B
ENSG00000079999	0.453589878787134	0.610241135534001	-0.131626473255546	0.950082908625942	KEAP1
ENSG00000080007	-1.0592955507814	0.681914854991617	0.342860668125181	0.94015349614875	DDX43
ENSG00000080189	0.255046093285595	0.812005363965779	-0.144289516077418	0.939699411093846	SLC35C2
ENSG00000080200	-0.288620156070209	0.912503923549735	0.189140974714756	0.967337988621408	CRYBG3
ENSG00000080224	6.04747420092454	0.000108388621796204	2.78407055470542	0.274208628241606	EPHA6
ENSG00000080298	-0.132298561681691	0.953810923842933	0.0636441499496161	0.99140080000735	RFX3
ENSG00000080345	-0.14208596425421	0.960582678370838	0.356316114069848	0.91632380098933	RIF1
ENSG00000080371	-0.266198428571359	0.748787192715195	-0.00190838653183735	1	RAB21
ENSG00000080493	0.618744607029929	0.370450407788777	1.39131595009558	0.0046107743519126	SLC4A4
ENSG00000080503	-0.119954752497903	0.914289559125106	0.242085089068098	0.835356257829458	SMARCA2
ENSG00000080546	0.137096716207338	0.916175483986914	-0.0223993792793568	0.994654470801189	SESN1
ENSG00000080561	-0.686313220223831	0.0846499489845979	-0.676744793616445	0.109316543095598	MID2
ENSG00000080603	-0.0414845930505024	0.980506048591517	-0.273624061493112	0.852275698806609	SRCAP
ENSG00000080608	0.339882470947546	0.826062671293556	0.181709658640583	0.947134351200646	PUM3
ENSG00000080644	0.383733151098345	0.901618346422428	0.203396330826742	0.96990062941115	CHRNA3
ENSG00000080709	4.39927699712804	8.32339895955966e-05	0.151550596830576	0.987667037384206	KCNN2
ENSG00000080802	-0.287786849001827	0.562618135909667	-0.114804293204873	0.913705544650863	CNOT4
ENSG00000080815	-0.220163065965099	0.438421465244216	0.0351488472881321	0.969384036661676	PSEN1
ENSG00000080819	-1.16872254879073	2.8072460102342e-07	-0.813051267065831	0.00122227157039413	CPOX
ENSG00000080822	-0.5005698817378	0.483230543638801	-0.578264100017914	0.449780055614042	CLDND1
ENSG00000080823	-0.1329307559801	0.879010253883459	0.0138399711018831	0.995474580750063	MOK
ENSG00000080824	0.407348843229104	0.722755245045193	0.67393448522844	0.51867169009916	HSP90AA1
ENSG00000080839	-0.0926112535645388	0.957300968478349	0.192120095986975	0.929061555250842	RBL1
ENSG00000080845	0.485887324858922	0.377735675641043	-0.128467006693777	0.930118852976957	DLGAP4
ENSG00000080854	3.95569058717734	0.000491213347697032	5.54721770496207	1.13292647065683e-07	IGSF9B
ENSG00000080947	-0.697224904638377	0.643107318359523	-0.587140494288537	0.784196664337568	CROCCP3
ENSG00000080986	0.648478113447905	0.326382347703863	0.659188581265664	0.378627295611369	NDC80
ENSG00000081014	0.0366647704337525	0.987244623731687	0.183651491299842	0.940395622159806	AP4E1
ENSG00000081019	-0.149907482186234	0.898374575774516	-0.217340734561893	0.877244834219979	RSBN1
ENSG00000081026	-0.23199707711313	0.839520187402192	-0.153054507849353	0.937462481333788	MAGI3
ENSG00000081041	-0.434968110864559	0.686374023451974	-0.467703178548315	0.719980043907582	CXCL2
ENSG00000081051	0.0323714019340021	0.993836551126851	2.81214007039435	0.00179217635490443	AFP
ENSG00000081052	-0.132108766813736	0.934692203897497	0.648619993647342	0.484982795647739	COL4A4
ENSG00000081059	0.573995468554937	0.275641853464211	0.953998441137147	0.0259977013415278	TCF7
ENSG00000081087	0.238420375149953	0.844610096132981	0.113292566541523	0.962454047638779	OSTM1
ENSG00000081148	0.642593406748307	0.722620607542976	0.650215048351327	0.781778122136988	IMPG2
ENSG00000081154	-0.0440926066554825	0.973326147938044	-0.0982832195592105	0.954294100253567	PCNP
ENSG00000081177	0.0714893304498818	0.915131482284364	0.109254607932842	0.892304938923671	EXD2
ENSG00000081181	1.82364888281752	6.31062898914907e-11	0.689123901199644	0.0726650371564801	ARG2
ENSG00000081189	1.90696178211032	1.19499233622167e-06	-0.859094148637073	0.136853419139047	MEF2C
ENSG00000081237	0.69993910808403	0.858492091994565	-0.381759996929895	0.960812440006172	PTPRC
ENSG00000081307	-0.10299900950411	0.953810923842933	0.17195640312602	0.94015349614875	UBA5
ENSG00000081320	-0.179292227355561	0.862518683473918	-0.01820768395468	0.994748209583903	STK17B
ENSG00000081377	-0.391140035171405	0.407817043456535	0.178115128914937	0.852875852365452	CDC14B
ENSG00000081386	-0.461800134509989	0.64576947919824	0.589966186243953	0.576975938991616	ZNF510
ENSG00000081479	3.64930928985809	0.0323512994817154	1.50878620669737	0.695731114052695	LRP2
ENSG00000081665	-0.803290936251873	0.340199720808408	0.138766912713511	0.957466631911663	ZNF506
ENSG00000081692	-0.441060078112384	0.782738280598109	-0.377004686044099	0.873534371924976	JMJD4
ENSG00000081721	0.424948358854053	0.107451012994809	0.128151577103438	0.848903478516427	DUSP12
ENSG00000081760	-0.792985980369891	0.044486982646633	-0.129042205919068	0.924129735201273	AACS
ENSG00000081791	0.0614115002775867	0.954602959190112	0.0735967933542744	0.965167385080424	DELE1
ENSG00000081803	-0.102916594492981	0.94321203884372	-0.0860677678332786	0.970243991694982	CADPS2
ENSG00000081818	2.75208459026451	0.213452641838739	2.89508486404935	0.214152448475621	PCDHB4
ENSG00000081853	-2.27177726399466	0.00488577477521868	-0.755528231376264	0.527876773870447	PCDHGA2
ENSG00000081870	-0.343816632006757	0.4230905289722	-0.329337627962547	0.530245372532146	HSPB11
ENSG00000081913	0.843662366536979	0.0222815515843443	-0.311204822022274	0.695057242413509	PHLPP1
ENSG00000081923	0.366672332259352	0.688713524447198	0.0629557665922712	0.981443455546154	ATP8B1
ENSG00000081985	-0.401931626091506	0.874339535108968	0.395048206183708	0.898859124541758	IL12RB2
ENSG00000082014	-0.98881484441836	0.000709183126258797	-1.11427264086988	0.000101946839519757	SMARCD3
ENSG00000082068	0.0392930639947902	0.950369961447353	0.0586389481270315	0.944042830604136	WDR70
ENSG00000082074	1.46053772808047	0.690463525157321	3.46050691885007	0.112968383863139	FYB1
ENSG00000082126	4.09817105206106	5.34135764474075e-57	4.14901869661323	1.54310342530252e-58	MPP4
ENSG00000082146	-1.02233511146677	2.89216686176823e-05	-0.381606855231962	0.334208471336297	STRADB
ENSG00000082153	0.371447306505506	0.667581121155434	0.3681390073276	0.744064529180047	BZW1
ENSG00000082196	-1.43644295019854	0.215500101496182	0.209516204400435	0.950525846458613	C1QTNF3
ENSG00000082212	0.348373242859423	0.526770123021857	-0.839214621598784	0.0247243208728692	ME2
ENSG00000082213	0.0638068331408311	0.950407331963651	-0.0403589967240731	0.985470402491223	C5orf22
ENSG00000082258	-0.23721210915476	0.888370220745167	0.00559482976612741	1	CCNT2
ENSG00000082269	0.501136961775387	0.754963083815005	0.39633895591577	0.871682109702624	FAM135A
ENSG00000082293	2.35057926806926	0.502689041308363	4.49683327143249	0.0619634961174049	COL19A1
ENSG00000082397	8.50710879700774	6.2585294956124e-19	1.64698065237063	0.433123589506696	EPB41L3
ENSG00000082438	-0.000834356888004662	1	0.897539438262315	0.417845933582481	COBLL1
ENSG00000082458	-0.466007700490273	0.0311417397835462	-0.339101067011595	0.212515664502309	DLG3
ENSG00000082482	0.427144101166287	0.67680239242791	3.30711121523912	6.13086445537995e-15	KCNK2
ENSG00000082497	-0.233389902216997	0.773643427717416	-0.0732639301416651	0.968897650566482	SERTAD4
ENSG00000082512	-0.999609636297577	0.201418831246443	-0.248000103795089	0.909252555636327	TRAF5
ENSG00000082515	0.272690464314166	0.686374023451974	0.341292345636311	0.645426323331834	MRPL22
ENSG00000082516	0.655817976003226	0.016339562056011	0.237442717124547	0.682679523728397	GEMIN5
ENSG00000082641	0.52260865226916	0.132701514163083	-0.0988021509129524	0.928954523625298	NFE2L1
ENSG00000082701	0.473264761165111	0.326659637765716	0.589218503788307	0.212035847250084	GSK3B
ENSG00000082781	-1.63640441427483	0.00052153822967054	-0.62393180777386	0.45288157890211	ITGB5
ENSG00000082805	0.234474231034653	0.518167728575953	0.331411204738829	0.321764818610947	ERC1
ENSG00000082898	0.358608885425176	0.752835231321321	0.320293762637071	0.843946041477704	XPO1
ENSG00000082996	0.311593165285882	0.764315948979147	0.493246499499686	0.630528301941535	RNF13
ENSG00000083067	-1.5189709799873	0.113385448187836	0.640305637330871	0.651037641399496	TRPM3
ENSG00000083093	0.203816089696514	0.858617912178851	0.301090489669139	0.820093110894602	PALB2
ENSG00000083097	-0.392656136542903	0.826298926092163	0.107644324043433	0.98054400684531	DOP1A
ENSG00000083099	-0.198552407329084	0.82739720641418	0.3317560107435	0.723865188484377	LYRM2
ENSG00000083123	-0.16684963359496	0.809250752594911	-0.0637071858496861	0.965167385080424	BCKDHB
ENSG00000083168	0.204393085781936	0.761126515292202	0.199740384913506	0.830565160954973	KAT6A
ENSG00000083223	-0.465424509708215	0.790567959656645	0.258318208510207	0.93664760660105	TUT7
ENSG00000083290	-1.58918183383381	1.45122595315506e-07	-1.35672916098408	1.27804767387893e-05	ULK2
ENSG00000083307	-2.18199354817392	0.599885113612707	-1.55580325163283	0.794173418628421	GRHL2
ENSG00000083312	0.215330022559909	0.88023170469453	0.426662290191583	0.759761506268844	TNPO1
ENSG00000083444	-0.539108236810947	0.497037443472522	-0.475617411104525	0.655241644843429	PLOD1
ENSG00000083454	0.758710057113072	0.0727865934736665	0.316355955005344	0.719024674053437	P2RX5
ENSG00000083457	-0.130988792999575	0.871321927293232	0.220096507365804	0.798450260639979	ITGAE
ENSG00000083520	0.0132598295316537	0.996365972411423	0.727565202440466	0.636314442456512	DIS3
ENSG00000083535	-0.511439103228454	0.737230896917069	0.6862102209886	0.678268752480108	PIBF1
ENSG00000083544	-0.124293644769849	0.949553837850944	0.500847411404491	0.751754020179908	TDRD3
ENSG00000083635	0.787730382633376	0.000732814136841137	0.915866086890573	5.47353936982732e-05	NUFIP1
ENSG00000083642	-0.263610201816121	0.865578110881119	0.723912366165463	0.529001963265699	PDS5B
ENSG00000083720	0.863045170215415	0.164168634393598	0.44643485274089	0.698054673040116	OXCT1
ENSG00000083750	-0.85960577787982	0.00623294018041063	-0.28540577293741	0.669303130941071	RRAGB
ENSG00000083799	0.810819276961818	0.102254125075388	0.531538882008461	0.465376686333619	CYLD
ENSG00000083807	0.0512374268699564	0.977395256313012	-0.00690565692349958	1	SLC27A5
ENSG00000083812	0.0448797342127629	0.977010139287116	0.527672106527726	0.509408195641274	ZNF324
ENSG00000083814	-0.592511436207463	0.0395401036091177	-0.0285687380395518	0.986795121267801	ZNF671
ENSG00000083817	-0.432395688906689	0.616186467972932	0.244691272482175	0.873329357977519	ZNF416
ENSG00000083828	0.180467952298748	0.788490060417255	0.257230317328391	0.725953036608591	ZNF586
ENSG00000083838	0.400895747412287	0.769555276454027	0.366473700180981	0.849208830716266	ZNF446
ENSG00000083844	-0.482150410543734	0.264707693409739	0.184537118900553	0.848186785026321	ZNF264
ENSG00000083845	0.297194478176713	0.852762499582568	0.681423736908958	0.61102200691947	RPS5
ENSG00000083857	0.180719910449004	0.852866583219387	0.529689545485579	0.428587327730286	FAT1
ENSG00000083896	-0.0817250467251957	0.965479887722108	-0.239344651103359	0.910624261639857	YTHDC1
ENSG00000083937	0.546109122993351	0.297732538416021	0.175131466882626	0.891013531593236	CHMP2B
ENSG00000084070	0.27095082452308	0.759676308133375	0.0686768081888062	0.974514321061819	SMAP2
ENSG00000084072	0.274841491179639	0.799185692969357	0.49937893590879	0.61720527429177	PPIE
ENSG00000084073	0.178452337029225	0.881519815744525	-0.0553432515733358	0.985470402491223	ZMPSTE24
ENSG00000084090	0.468288271287339	0.17738155602861	0.0741695521954014	0.948072629243951	STARD7
ENSG00000084092	-0.129056053956489	0.867700613354655	-0.270606087521262	0.704809086410761	NOA1
ENSG00000084093	-0.308636536905277	0.828846965726418	0.115882850378566	0.969384036661676	REST
ENSG00000084110	-0.604111545455204	0.775939653298042	-0.971142401094551	0.645131087225906	HAL
ENSG00000084112	-0.0730370200186772	0.927300731744032	-0.364209816862846	0.43813996678443	SSH1
ENSG00000084207	-1.26428244745173	0.082297042195953	-0.701469295618615	0.561267261825569	GSTP1
ENSG00000084234	-0.208110973508195	0.406640812674307	-0.541496441990091	0.001495771503333	APLP2
ENSG00000084444	0.261946150832314	0.591486368890009	0.0962732196683917	0.928608277914542	FAM234B
ENSG00000084453	-0.142339954708519	0.981162164984684	-0.177822494877279	0.988056442831256	SLCO1A2
ENSG00000084463	0.154247472028276	0.832715867807709	0.351258899817274	0.553963686182348	WBP11
ENSG00000084623	0.278275064489083	0.818378329963335	0.164257645183999	0.939446015666571	EIF3I
ENSG00000084628	1.67062846084403	0.379379048966461	1.01760199884191	0.759332498401356	NKAIN1
ENSG00000084636	-0.603968061070003	0.237207583555148	-0.62247500930514	0.259132304363034	COL16A1
ENSG00000084652	0.244310706164305	0.783807072186469	0.210823805446804	0.872920371937377	TXLNA
ENSG00000084676	-0.238141458726045	0.764744629869551	-0.493680261154183	0.433312809202458	NCOA1
ENSG00000084693	0.460147806269585	0.567799433383745	0.0992673543973838	0.965167385080424	AGBL5
ENSG00000084710	0.87605875984796	0.203201699131346	1.0117943829252	0.136820883972659	EFR3B
ENSG00000084731	0.778597327489573	0.132671368981972	-0.254595589832892	0.84092261554068	KIF3C
ENSG00000084733	0.469146697325149	0.282176965098624	0.0310648922597638	0.989691310743186	RAB10
ENSG00000084734	2.36973385635251	0.000900942657117059	-3.04622817422588	0.01388286661739	GCKR
ENSG00000084754	0.596846775837705	0.15682339440241	0.285130178771521	0.730069692737519	HADHA
ENSG00000084764	-1.06369211581154	0.0237698594016142	-1.96768033059198	1.65774658728692e-06	MAPRE3
ENSG00000084774	0.837506718959341	0.130896751776671	0.454651280821043	0.638715509366297	CAD
ENSG00000085063	-0.0930950326967277	0.852866583219387	0.300383430571087	0.345193673791653	CD59
ENSG00000085117	-1.04191100040917	0.133953079674964	-0.355274877669002	0.8324889526813	CD82
ENSG00000085185	0.125086838523251	0.925172219259295	-0.527643546417048	0.554037643652946	BCORL1
ENSG00000085224	-0.974216421843576	0.561438351152165	0.366290838133641	0.92165568064282	ATRX
ENSG00000085231	0.209548686611694	0.81825987753392	0.0204908847519171	0.994263681714525	AK6
ENSG00000085274	0.0335217894629758	0.987465177317374	0.00862549866327255	1	MYNN
ENSG00000085276	-0.0871046745392312	0.962485321393891	0.0548252995731216	0.990002549342557	MECOM
ENSG00000085365	-0.246111146772938	0.881989621000975	0.0988473299849542	0.976299010423903	SCAMP1
ENSG00000085377	0.392809991954122	0.405847820321594	0.580845920238459	0.167035375859244	PREP
ENSG00000085382	0.080221152112699	0.972589188408277	-0.00226652825243289	1	HACE1
ENSG00000085415	0.869350265047816	0.00417056450672136	0.0552044696408055	0.969546106630282	SEH1L
ENSG00000085433	0.183837171121318	0.919653636480145	-0.276273438083122	0.902271624448759	WDR47
ENSG00000085449	0.108663082953537	0.952446486673748	-0.301539638153525	0.871682109702624	WDFY1
ENSG00000085465	0.560405607574916	0.610577591302964	0.250207338102007	0.909585230395931	OVGP1
ENSG00000085491	-0.0738685661309433	0.965900409319502	-0.0140261329047678	0.997423528993349	SLC25A24
ENSG00000085511	0.414402506444468	0.591621771808539	-0.37443368148727	0.723865163909966	MAP3K4
ENSG00000085514	-1.68996954324092	0.123615043938022	-0.546320553642229	0.806046480538241	PILRA
ENSG00000085552	1.68785138872061	0.287392327197788	-0.340758884226103	0.950544645494545	IGSF9
ENSG00000085644	0.430534977271522	0.767400904487646	-0.412016248517763	0.838894959048242	ZNF213
ENSG00000085662	-0.406891268989125	0.714419701959111	-0.363382938196546	0.819904831025616	AKR1B1
ENSG00000085719	-0.432482522669758	0.407675008073072	-0.145421021771522	0.907028071491243	CPNE3
ENSG00000085721	0.311881626505951	0.754488281875573	0.229965407731976	0.883432729299272	RRN3
ENSG00000085733	-0.404565944717148	0.301864578646824	-0.405158410549933	0.364742631506349	CTTN
ENSG00000085741	-1.63991769369193	0.670665703073947	-0.918036738578995	0.877189030573323	WNT11
ENSG00000085760	0.547047360941148	0.629990551773293	0.095382746674001	0.976835143718314	MTIF2
ENSG00000085788	0.203665480875273	0.816283430319169	-0.0419736894180031	0.987487703680731	DDHD2
ENSG00000085831	-0.789647154779037	0.34364494908436	-1.5485898518634	0.0192993778110925	TTC39A
ENSG00000085832	-0.460207667614995	0.33021790760381	-0.614337638548657	0.166626863822496	EPS15
ENSG00000085840	0.501161812250273	0.459692149436594	0.595482073549443	0.39846949975673	ORC1
ENSG00000085871	-0.0215070961253276	0.988355955652171	0.353420425515568	0.684821326729124	MGST2
ENSG00000085872	0.767650752310489	0.373812365140284	-0.455371100932284	0.7630725994021	CHERP
ENSG00000085978	-0.16247970861958	0.812783174238211	0.259947518527361	0.716220198616032	ATG16L1
ENSG00000085982	-0.301499519227313	0.236521902405865	-0.16436796670477	0.7205658427368	USP40
ENSG00000085998	0.112828469247191	0.951358826079035	-0.169271673372221	0.945063473404703	POMGNT1
ENSG00000085999	0.382568822366131	0.404485050903616	-0.0964313155257864	0.938839746014645	RAD54L
ENSG00000086015	-0.178043978448846	0.818012021214283	0.122888847263183	0.924129735201273	MAST2
ENSG00000086061	0.160170481468216	0.907915822618602	0.098707806881677	0.968778211253385	DNAJA1
ENSG00000086062	-0.837746162696057	0.0631022118059457	-0.508341775371781	0.455778825672325	B4GALT1
ENSG00000086065	-0.145205363845913	0.758738566201631	-0.160804440192764	0.790410041264702	CHMP5
ENSG00000086102	-0.395462162493836	0.180642154817002	0.0687671488873354	0.940910395804074	NFX1
ENSG00000086159	-1.11227031370265	0.172454737146258	-0.0528938542897246	0.99071029383619	AQP6
ENSG00000086189	0.784125141311374	3.6746755155716e-06	0.344236310801049	0.152303371427728	DIMT1
ENSG00000086200	0.384000998163321	0.486968100065505	0.357676436801019	0.612281407236742	IPO11
ENSG00000086232	-0.0307400472199188	0.973712659797806	0.0122927174144509	0.994748209583903	EIF2AK1
ENSG00000086289	0.401093521415719	0.148630065874366	-0.552595268460813	0.031878667942961	EPDR1
ENSG00000086300	0.715533707822063	0.449052135065346	-0.0278513325409291	0.994654470801189	SNX10
ENSG00000086475	0.26182217254702	0.354437259789396	0.0834425307722353	0.903958037556497	SEPHS1
ENSG00000086504	0.201980387355175	0.910440799388558	-0.176921878886788	0.946766409885826	MRPL28
ENSG00000086544	-0.699635233227264	0.364426039263897	-0.953888415404629	0.18356391528086	ITPKC
ENSG00000086570	1.36414933734732	0.236906623425707	3.17351316565324	4.61459248440405e-05	FAT2
ENSG00000086589	0.702251579156356	0.0472328160638564	0.624094945713014	0.121402341858391	RBM22
ENSG00000086598	0.423836047238933	0.208199468796147	-0.1015300643693	0.91632380098933	TMED2
ENSG00000086619	0.84242650382392	0.243801595215458	0.741225926609764	0.407250741932626	ERO1B
ENSG00000086666	-0.0310858804795516	0.978637606903599	0.165585123597021	0.883436100450748	ZFAND6
ENSG00000086696	2.99999802437856	3.47578270312187e-08	1.80280042486791	0.0046263414532897	HSD17B2
ENSG00000086712	-0.791603165766431	0.320262754993614	-0.839484412238872	0.334371413453224	TXLNG
ENSG00000086717	1.38868548102558	0.677102595780827	-0.477283078432508	0.954594762267959	PPEF1
ENSG00000086730	-0.0030583981245699	0.999114295749219	0.498159630309744	0.653685099935655	LAT2
ENSG00000086758	-0.37818425652268	0.192300305078317	0.136196110838401	0.839960744222832	HUWE1
ENSG00000086827	-0.184554707750389	0.808097703319505	0.19670793757275	0.845403856695168	ZW10
ENSG00000086848	-0.440560932015758	0.235715626653407	-0.219460559527212	0.755705117298066	ALG9
ENSG00000087008	-0.51717938114991	0.525684748537375	-0.865553384505798	0.197962652225746	ACOX3
ENSG00000087053	0.0406934828968385	0.973262115763721	0.139204599109202	0.917941683122191	MTMR2
ENSG00000087074	1.09304736153368	0.0415614269918546	0.940203097728083	0.130247303178795	PPP1R15A
ENSG00000087076	2.18968761569169	0.373812365140284	1.23012550731368	0.794278526401244	HSD17B14
ENSG00000087077	0.0851052474389313	0.963791624839514	0.290444092043524	0.880679579592706	TRIP6
ENSG00000087085	-0.13184796382971	0.979155819787725	-0.906783288293156	0.837703802461598	ACHE
ENSG00000087086	-0.303953848096595	0.836240686893085	0.540047453433481	0.712220327879747	FTL
ENSG00000087087	0.13119223274473	0.895979146008637	0.0538074159977679	0.979447038215008	SRRT
ENSG00000087088	0.0665052177111414	0.969503061575274	0.138837398573153	0.949420611641425	BAX
ENSG00000087095	0.704839387771163	0.109619029994001	0.981691846450386	0.0147287861017963	NLK
ENSG00000087111	-0.267467771148281	0.789594552040101	-0.0251461552918158	0.994045563090597	PIGS
ENSG00000087152	0.183067605875157	0.880359692038505	-0.159970980905516	0.929965563175695	ATXN7L3
ENSG00000087157	0.422906942911509	0.494313428449076	0.28072370486567	0.783208139718095	PGS1
ENSG00000087191	0.792989340267425	0.00814400615498712	0.461047810953808	0.276195697799745	PSMC5
ENSG00000087206	0.331079718423568	0.34289863905047	0.291945096725026	0.510316976167081	UIMC1
ENSG00000087237	-1.74083962148516	0.0881342636205017	-0.803720401284736	0.643873967496856	CETP
ENSG00000087245	-1.1382179867788	0.398764369791149	4.93621466787157	2.53003700862807e-14	MMP2
ENSG00000087253	-1.75334935894435	7.53161677496745e-06	0.0753327463069165	0.96990062941115	LPCAT2
ENSG00000087258	-2.000575050073	1.23224098775255e-05	-0.105190735676007	0.96392817462241	GNAO1
ENSG00000087263	0.466075209885874	0.04569136804679	0.384448118596029	0.165932683778927	OGFOD1
ENSG00000087266	-0.45161358408497	0.34040592360993	0.0851721324127417	0.951566595539515	SH3BP2
ENSG00000087269	0.543303462571858	0.152476164800122	0.0690563056767625	0.962454047638779	NOP14
ENSG00000087274	-0.462385414540749	0.554736700406608	-0.41471720285371	0.697110485295255	ADD1
ENSG00000087299	0.257935785407743	0.773999936102434	0.0915348555654165	0.962944026563092	L2HGDH
ENSG00000087301	-0.202859247684153	0.893360946027758	-0.140410713139643	0.954000342639029	TXNDC16
ENSG00000087302	-0.0167212956975336	0.989307649152257	0.0101718297397353	0.996728561065454	RTRAF
ENSG00000087303	0.679105946961099	0.758406382151254	-0.633025227269671	0.84675995971183	NID2
ENSG00000087338	0.041261201921493	0.983627921410929	-0.40934936340538	0.791991604847746	GMCL1
ENSG00000087365	0.237571450627638	0.826062671293556	0.251534972265765	0.86117074912487	SF3B2
ENSG00000087448	-0.0342485675288185	0.98826800476408	0.90972334061923	0.315552103591093	KLHL42
ENSG00000087460	0.137451398850265	0.91041862674783	0.117097742406424	0.947664040742005	GNAS
ENSG00000087470	-0.30937989441311	0.818378329963335	-0.108791722766048	0.969546106630282	DNM1L
ENSG00000087494	-1.19709383530493	0.206686866399961	1.12000654368702	0.143473649813824	PTHLH
ENSG00000087502	-0.326514447336352	0.843017667624327	-0.0931042462960951	0.981032258527	ERGIC2
ENSG00000087510	2.12824530764995	3.16508792755719e-18	2.8280300654613	2.2931288477516e-32	TFAP2C
ENSG00000087586	0.394277049340909	0.186965740951939	0.559848895788235	0.0382042045417884	AURKA
ENSG00000087589	2.76996671370662	0.00724589454186348	1.92671401489202	0.146429333735684	CASS4
ENSG00000087842	-0.957482937681809	0.0128352111487351	-0.930316590020936	0.0206483156129843	PIR
ENSG00000087884	-1.81574613871449	1.10065151574814e-06	-0.573950490091546	0.297243333702777	AAMDC
ENSG00000087903	-0.598865292370769	0.339564088180883	0.0297348739365655	0.992356043886193	RFX2
ENSG00000087995	0.474834422499534	0.402634351202395	0.401942554842943	0.601267012650219	METTL2A
ENSG00000088002	-1.13649519185586	0.754718809369028	0.31091570459589	0.965677252965647	SULT2B1
ENSG00000088035	-0.0736917873629087	0.963791624839514	0.120430856233132	0.957466631911663	ALG6
ENSG00000088038	0.30882582117093	0.764687031897775	0.367186410313586	0.770221857816738	CNOT3
ENSG00000088053	-2.69097473520344	0.48013278990468	-0.222093796450061	0.987404686477656	GP6
ENSG00000088179	-0.30718198528956	0.846661852988139	0.245017114566063	0.921358450184908	PTPN4
ENSG00000088205	0.138851001078011	0.935171372807639	0.123973756838414	0.964622110551482	DDX18
ENSG00000088247	0.760412508959037	0.221576554238932	0.162406287086305	0.93031979315312	KHSRP
ENSG00000088256	-0.704151651298972	0.461067836695753	-0.746262868223434	0.493779196759802	GNA11
ENSG00000088280	-1.1992297458662	0.0143914376868491	-1.10382811313412	0.0380610027386688	ASAP3
ENSG00000088298	-0.00310049521220069	0.998877464640433	-0.0567890400968016	0.984519562161772	EDEM2
ENSG00000088305	1.33576377752773	1.59575863578993e-09	0.589303780949275	0.0394838559526219	DNMT3B
ENSG00000088325	0.298899390993625	0.380130877217031	0.444809863859729	0.139412581695781	TPX2
ENSG00000088340	-3.09566571864545	3.42686412752622e-07	-1.41558094106105	0.0191824171399508	FER1L4
ENSG00000088356	0.371155942542425	0.69287477664769	0.518750919401392	0.587990719039728	PDRG1
ENSG00000088367	-0.504758043497607	0.272286652367736	-1.01664195432787	0.00413967422836104	EPB41L1
ENSG00000088386	-3.16555902426224	0.250722600415397	0.335426126595956	0.965167385080424	SLC15A1
ENSG00000088387	-0.340856186859214	0.68695395264098	1.73290093365007e-05	1	DOCK9
ENSG00000088448	-0.132160093812511	0.899245738242862	0.869799673096708	0.052622391461637	ANKRD10
ENSG00000088451	0.250326856500271	0.832680863784395	0.471620204694801	0.673188018094472	TGDS
ENSG00000088538	0.0877040744957525	0.949810701077706	-0.798024301862665	0.19856407280953	DOCK3
ENSG00000088543	0.308184716456485	0.768502937651674	-0.0257231124582889	0.994263681714525	C3orf18
ENSG00000088682	0.0670942443651818	0.963436987882088	0.364264256408841	0.75258247483339	COQ9
ENSG00000088726	2.61250343604546	0.000255206142367456	4.5206737665981	7.76601078407172e-13	TMEM40
ENSG00000088727	0.442777854046321	0.51076495509748	0.403233404621189	0.643981600925832	KIF9
ENSG00000088756	-0.500640325544563	0.591329369894577	0.427598474414477	0.729596210331215	ARHGAP28
ENSG00000088766	-0.272238332663912	0.879010253883459	-0.27502579676288	0.9087673768579	CRLS1
ENSG00000088808	-1.48743372076709	2.2244360952489e-06	-0.118537326458931	0.924300034909719	PPP1R13B
ENSG00000088812	-0.262513953025666	0.240176693869666	-0.246512081115025	0.346894794785858	ATRN
ENSG00000088826	-0.495112349953672	0.681051006606226	-0.478381626186811	0.7630725994021	SMOX
ENSG00000088832	0.114717002748802	0.918683977796318	-0.0185877754034811	0.994654470801189	FKBP1A
ENSG00000088833	0.307830530095013	0.760802049211136	0.195227502563257	0.908814952469323	NSFL1C
ENSG00000088836	0.21604480051706	0.785794589847167	-0.969372494707096	0.0161555000798198	SLC4A11
ENSG00000088854	-0.171556461874188	0.69322223653314	-0.0376852520203617	0.972630614158362	C20orf194
ENSG00000088876	0.340127413978423	0.596558531229334	0.00802692636078471	0.998391947674708	ZNF343
ENSG00000088881	-1.15775665477497	0.0890633644695749	-1.89876195784434	0.00137893467747068	EBF4
ENSG00000088882	1.13976864471034	0.806718345797962	5.73954235335128	0.000512287760377883	CPXM1
ENSG00000088888	-0.157560646695812	0.852762499582568	0.331255643403975	0.663873633179054	MAVS
ENSG00000088899	1.14784573632899	0.0724545728346431	0.512382884766532	0.683200515959718	LZTS3
ENSG00000088930	0.221822891560122	0.507317121372398	0.295338038323067	0.359862387562232	XRN2
ENSG00000088970	-0.437203001821041	0.711984402480109	-0.124519083348814	0.965167385080424	KIZ
ENSG00000088986	-0.0166524605904314	0.985591562471381	-0.271770377853315	0.59209779048411	DYNLL1
ENSG00000088992	-0.028219358377333	0.994586408029082	-4.19689972896957	0.0326679981087946	TESC
ENSG00000089006	0.37717304284055	0.459499346557656	0.432660658868625	0.42830388693191	SNX5
ENSG00000089012	0.921050840387497	0.782715093088953	4.23207596564716	0.00174113330850549	SIRPG
ENSG00000089022	0.500446904524013	0.0702708200586305	0.0500483003267605	0.96586084537894	MAPKAPK5
ENSG00000089041	2.31960328036564	0.492797695803815	4.4940727140468	0.0495868874598138	P2RX7
ENSG00000089048	0.17145849951064	0.943926219788321	0.402558464180653	0.879567171914916	ESF1
ENSG00000089050	0.683955042272785	0.00262379795584804	0.308458542278027	0.40799860101521	RBBP9
ENSG00000089053	0.561469011802761	0.324096091897851	0.318791760067049	0.7533491856157	ANAPC5
ENSG00000089057	0.117915869341616	0.779090181406049	-0.187779081903475	0.6559178842236	SLC23A2
ENSG00000089060	0.0556965647936421	0.964842406747048	-0.118359078485945	0.940442212021948	SLC8B1
ENSG00000089063	-0.0978087951681005	0.910840873363842	0.147462055266708	0.886816098179118	TMEM230
ENSG00000089091	0.566957721590591	0.159682052425918	-0.224125682160549	0.810102722510758	DZANK1
ENSG00000089094	0.776081009434974	0.0498435191627459	0.0425992729869226	0.985470402491223	KDM2B
ENSG00000089123	0.608023988297196	0.242533991766998	0.448702052706668	0.544896005144907	TASP1
ENSG00000089154	0.752336612631622	0.130929204935842	0.170055164143013	0.907730380356787	GCN1
ENSG00000089157	0.334804999907061	0.811421767309803	0.416727721337244	0.810484927917739	RPLP0
ENSG00000089159	0.078513704037782	0.958853861929578	-0.185710263026185	0.918340064014554	PXN
ENSG00000089163	0.196182731344444	0.912266490997974	0.187773728317247	0.940055877602282	SIRT4
ENSG00000089177	0.111859348290288	0.940768745014691	-0.790011740194775	0.295022509412099	KIF16B
ENSG00000089195	0.854226824997093	0.0824485800713674	0.394412563951982	0.677466055707992	TRMT6
ENSG00000089220	0.585012914542848	0.231642554865635	0.698909437508149	0.153862403261601	PEBP1
ENSG00000089234	0.466896235441025	0.133741841974694	0.127923525863254	0.879300002040669	BRAP
ENSG00000089248	0.477422258108293	0.362826976683167	0.170125193837046	0.88865948580583	ERP29
ENSG00000089280	-0.0149528717187984	0.98866909455129	-0.240530218474924	0.716776993907898	FUS
ENSG00000089289	-0.301525638960092	0.695506645167035	0.107819070075788	0.946925141371006	IGBP1
ENSG00000089327	0.535694279793717	0.612603330012433	1.17985679364508	0.113658373464239	FXYD5
ENSG00000089335	-0.368377462789101	0.81474390491766	0.488678356454697	0.794921057278075	ZNF302
ENSG00000089351	-1.01820155113	0.0784568407861176	-0.812967895841782	0.258056859396494	GRAMD1A
ENSG00000089486	0.328031600020602	0.794459479377184	-0.170428408953194	0.94015349614875	CDIP1
ENSG00000089505	0.247032339992759	0.890504073810033	0.140847032507207	0.965167385080424	CMTM1
ENSG00000089597	0.248049491175584	0.787695029368545	0.302273645482993	0.790917181302685	GANAB
ENSG00000089639	-0.357943794342669	0.765540426788473	0.210896553323681	0.921324956900865	GMIP
ENSG00000089682	-0.705435818634996	0.578081292768298	0.0682257687147815	0.990368694634041	RBM41
ENSG00000089685	0.169785083292331	0.910440799388558	0.230234110217029	0.90210604339338	BIRC5
ENSG00000089692	-0.737347220887973	0.413066130624295	-0.997923886774874	0.234636304288804	LAG3
ENSG00000089693	0.0337146218417212	0.984815059811324	-0.149613626881734	0.94015349614875	MLF2
ENSG00000089723	-0.394696918680465	0.674422255473844	0.324868116159743	0.814952534078287	OTUB2
ENSG00000089737	-0.0319612614546486	0.976674909910972	0.430868519177922	0.39156141022773	DDX24
ENSG00000089775	-0.438838706004646	0.472342289019659	0.273869722658585	0.790410041264702	ZBTB25
ENSG00000089818	0.148005820974183	0.699132316079325	0.0979675841134282	0.877189030573323	NECAP1
ENSG00000089820	-1.55875168990553	0.119663275402614	-0.577901435787745	0.761940211541898	ARHGAP4
ENSG00000089847	-1.54928194049233	0.424481714029166	1.50040335120971	0.283230386411205	ANKRD24
ENSG00000089876	-0.276266590788665	0.40016184065801	-0.516575356481916	0.0426868578508195	DHX32
ENSG00000089902	-0.117167622972317	0.846430475354109	0.0139185762157403	0.993911187076926	RCOR1
ENSG00000089916	-0.0746070967514567	0.960376510972921	0.41053152239228	0.718362497503616	GPATCH2L
ENSG00000090006	0.0867716584300841	0.963311225037915	-0.413257399719349	0.799818363844535	LTBP4
ENSG00000090013	-0.603426267708087	0.615366666093689	-0.225198626745178	0.931567161040706	BLVRB
ENSG00000090020	0.222777941906049	0.813400300160849	0.0628569248084578	0.97748661194648	SLC9A1
ENSG00000090054	-0.40735236099889	0.339629582698842	0.127969051463267	0.902823954996546	SPTLC1
ENSG00000090060	-0.0894206800284163	0.961442108212252	0.4192607246047	0.790410041264702	PAPOLA
ENSG00000090061	-0.076891306286079	0.924510972212812	0.136999335693474	0.882601435425582	CCNK
ENSG00000090097	-0.288957944883602	0.815709665894575	-0.244344835393948	0.895181005775235	PCBP4
ENSG00000090238	-0.574556569569435	0.594148150648927	-1.36591407162914	0.0637740554063092	YPEL3
ENSG00000090263	-0.648825509650386	0.0146233111624572	-0.568972579568123	0.0535352609909826	MRPS33
ENSG00000090266	-1.15486068398091	0.0597851244458038	-0.671263806282001	0.481525792238751	NDUFB2
ENSG00000090273	1.20170809142851	0.00157709439132041	0.153857965967624	0.912414464260175	NUDC
ENSG00000090316	0.0700011601177622	0.96886893609844	-0.474865713149991	0.708686233735443	MAEA
ENSG00000090339	-0.490145255764712	0.588214743962806	-0.62775659559776	0.501907029038629	ICAM1
ENSG00000090372	-0.0503307981416902	0.980717054641195	-0.495082840515489	0.733358966151485	STRN4
ENSG00000090376	0.640055535586688	0.479171891687481	0.976052265783389	0.21236274344322	IRAK3
ENSG00000090382	-4.11310842395351	0.0317402934458894	-1.42784001910417	0.481199533505029	LYZ
ENSG00000090432	0.0887275482878781	0.957300968478349	0.0159593549701911	0.996738283443827	MUL1
ENSG00000090447	1.08041614783205	0.0238901989611809	-0.0271491434318209	0.992882992827636	TFAP4
ENSG00000090470	0.265701833019291	0.52995883481602	0.210156679831541	0.735502924494199	PDCD7
ENSG00000090487	0.677331266865067	0.226013049328519	0.391487661914182	0.686226756282803	SPG21
ENSG00000090520	0.330407437966518	0.688480158826365	0.0163707119576625	0.996096114762818	DNAJB11
ENSG00000090530	1.03986871739036	1.52851599275394e-06	0.0566027346417738	0.956368275291478	P3H2
ENSG00000090554	0.841684416279217	0.672095785967221	0.391790408425114	0.921324956900865	FLT3LG
ENSG00000090565	-0.130489932612378	0.920932040110927	-0.397197370242949	0.720089741367086	RAB11FIP3
ENSG00000090581	-0.173773745322067	0.885222058693132	-0.527983617328654	0.542655904433745	GNPTG
ENSG00000090612	-0.768343358565086	0.576079856211246	0.3980626108276	0.878348772330157	ZNF268
ENSG00000090615	-0.169374638987376	0.725698473855149	-0.376758402930085	0.281463011736557	GOLGA3
ENSG00000090621	0.303369079418064	0.370128945001439	-0.027796064017997	0.985601505416621	PABPC4
ENSG00000090661	-1.4081108178363	0.106759932445206	-1.59779507084232	0.0699497947454758	CERS4
ENSG00000090674	0.427946961833018	0.691045188139412	-0.317239058663091	0.849719600984542	MCOLN1
ENSG00000090686	-0.224023017331861	0.862518683473918	0.0519620748597934	0.988681435356581	USP48
ENSG00000090776	0.497326808090723	0.431986993609854	-0.131619079343165	0.938669159762447	EFNB1
ENSG00000090857	0.635070917854656	0.0440445654950071	0.466607685272044	0.248410064110258	PDPR
ENSG00000090861	0.834329534205318	0.037284943978686	0.483036866344747	0.42830388693191	AARS
ENSG00000090863	0.519845213779897	0.0038980512079152	0.0954601219130286	0.862284376005102	GLG1
ENSG00000090889	-0.000949838288925281	0.999299072389787	0.243753137558466	0.458447802645749	KIF4A
ENSG00000090905	-0.208998115378775	0.899911211230132	0.0850401848354646	0.98054400684531	TNRC6A
ENSG00000090924	0.191866325066006	0.771111259146613	0.56483311413111	0.166999133080792	PLEKHG2
ENSG00000090971	0.0371217832642047	0.987666798473364	-0.047907451239456	0.992153767562903	NAT14
ENSG00000090975	-0.35400047287173	0.604276353478277	-0.621055274704578	0.263820221622863	PITPNM2
ENSG00000090989	-0.472068358226438	0.618216994260449	-0.162724304828036	0.939446015666571	EXOC1
ENSG00000091009	0.230067624004816	0.853440813408183	0.422086416416885	0.733839177002435	RBM27
ENSG00000091010	1.60085262092917	0.64910586162849	-0.169674673356587	0.99150835681135	POU4F3
ENSG00000091039	-0.0734295257302159	0.978637606903599	0.203762025108661	0.953784655256905	OSBPL8
ENSG00000091073	-0.163640414646024	0.919653636480145	-0.417091317004719	0.783852686168965	DTX2
ENSG00000091106	0.339719682093071	0.906835555136676	-0.0406880667623237	0.995966046095204	NLRC4
ENSG00000091127	0.266682225039624	0.760394077839229	0.182732913676339	0.898255099070645	PUS7
ENSG00000091128	-1.46805289056823	0.338285073761756	-1.2968487502717	0.45750640397759	LAMB4
ENSG00000091129	2.14140273447151	0.000257264139262922	1.57954504716593	0.0188608124747473	NRCAM
ENSG00000091136	-1.60986344254395	6.10476575703487e-08	-0.218887761999284	0.814113767657627	LAMB1
ENSG00000091137	-0.422878832385396	0.84863722043141	-0.0226433368353694	0.997741091749156	SLC26A4
ENSG00000091140	-0.0187412936478056	0.993228614876466	-0.112818692348471	0.966950374902081	DLD
ENSG00000091157	0.474038335987802	0.351835013124986	-0.205268697798467	0.848888766789629	WDR7
ENSG00000091164	0.420995718950756	0.0355365913687016	-0.481733864042049	0.0167842274689059	TXNL1
ENSG00000091262	-2.07046340445351	4.16300317365252e-05	-0.511308516665816	0.584556679268428	ABCC6
ENSG00000091317	0.0331561927260659	0.983042547218524	-0.00595280314129276	1	CMTM6
ENSG00000091409	0.643560069959026	0.225969805871892	0.878335622585097	0.0739230258271641	ITGA6
ENSG00000091428	-2.32580266897451	0.0450391478190418	-0.0833468856574482	0.99043350479128	RAPGEF4
ENSG00000091436	0.471126558363851	0.568317523859736	0.363113512958082	0.771127925015444	MAP3K20
ENSG00000091482	-3.38955825351123	0.18315391176704	-0.936821791831454	0.835781178167324	SMPX
ENSG00000091483	0.135010506972961	0.778682520206247	0.361298149707063	0.257919673552885	FH
ENSG00000091490	2.34335347579873	5.90768341431718e-11	2.27272216134027	2.93566115484713e-10	SEL1L3
ENSG00000091527	0.416107184013824	0.579047124184171	0.214359857359139	0.880363367593461	CDV3
ENSG00000091536	-2.34502046269021	0.0146516257323423	-1.63616605113533	0.0912886104145258	MYO15A
ENSG00000091542	0.132683713601387	0.915131482284364	0.202181465757705	0.893480164217271	ALKBH5
ENSG00000091592	0.112428604015678	0.865940324959314	-0.318135748257935	0.508737608793669	NLRP1
ENSG00000091622	-0.339264662545544	0.593158614908943	-0.474242536995509	0.43813996678443	PITPNM3
ENSG00000091640	0.232724557633375	0.764593517278286	-0.183368954696509	0.878584204168301	SPAG7
ENSG00000091651	0.428993861727404	0.138945807445244	0.298176591671788	0.472426719626844	ORC6
ENSG00000091656	0.738617229727263	0.144213472711707	0.347155370073075	0.727001499929936	ZFHX4
ENSG00000091732	-0.185116847152886	0.812005363965779	-0.0616894585066109	0.970093296545221	ZC3HC1
ENSG00000091831	1.10903303704568	0.498514728539669	1.26693091819843	0.45750640397759	ESR1
ENSG00000091844	1.65585543189648	0.0775164539904145	1.29580551368856	0.274208628241606	RGS17
ENSG00000091879	-1.59960106826471	0.568378332237347	-0.744770754313047	0.87758017060308	ANGPT2
ENSG00000091947	0.203356283798949	0.88298086886834	0.104884079806584	0.968798030857185	TMEM101
ENSG00000091986	0.0455403944746742	0.926480081269175	0.150625351687943	0.709150010246375	CCDC80
ENSG00000092010	-0.162433995333785	0.914208942653007	-0.17447269091362	0.934931667401395	PSME1
ENSG00000092020	-0.121520000402907	0.919595839598428	-0.0263522465610516	0.992882992827636	PPP2R3C
ENSG00000092036	-0.0641988101245797	0.959885919793855	-0.280597419600964	0.803204793121191	HAUS4
ENSG00000092068	0.774242376711565	0.858909046957136	-0.551023439589971	0.944042830604136	SLC7A8
ENSG00000092094	0.466282283659352	0.219615152505245	0.150567557276512	0.872836094281351	OSGEP
ENSG00000092098	-0.550572162481013	0.697428303504013	-0.151954655620357	0.962454047638779	RNF31
ENSG00000092108	-0.225451217261346	0.906889641124578	-0.141064801384177	0.967185966880587	SCFD1
ENSG00000092140	-0.475923791112511	0.817467434014625	-0.0325414069258967	0.996299977409114	G2E3
ENSG00000092148	-0.261713118802335	0.881261353862094	-0.101763744632163	0.977481592454068	HECTD1
ENSG00000092199	0.341612822542049	0.451818147879769	0.265095581548474	0.690321614482671	HNRNPC
ENSG00000092200	-0.317839514281979	0.725262103440313	-0.132645055509489	0.939561521206653	RPGRIP1
ENSG00000092201	0.283503423518454	0.759555575367617	0.155207564230765	0.92638127550048	SUPT16H
ENSG00000092203	0.158922282294183	0.874803442306389	0.0887460798511513	0.961426954844009	TOX4
ENSG00000092208	0.543552100422007	0.327623698569971	-0.217793782667348	0.857592335705949	GEMIN2
ENSG00000092295	0.0383496282850962	0.979155819787725	0.101372858347503	0.956246654480727	TGM1
ENSG00000092421	1.5784966383453	0.00459390345039354	0.291602591877457	0.870966567886038	SEMA6A
ENSG00000092439	-0.312901414880972	0.881989621000975	0.415460149813516	0.873517389326664	TRPM7
ENSG00000092445	-0.335376763652354	0.770374226159149	0.102249934148141	0.969384036661676	TYRO3
ENSG00000092470	0.158720742114868	0.746837848226178	0.304959880926202	0.4478576812396	WDR76
ENSG00000092531	0.296870144501694	0.719976145498637	-0.188285995556984	0.892304938923671	SNAP23
ENSG00000092607	-0.808255035165576	0.395151143667936	-0.785242909428795	0.466213419724455	TBX15
ENSG00000092621	3.44430871809902	7.84894101091741e-11	3.9444233756323	5.30541725559726e-14	PHGDH
ENSG00000092758	-2.27723385009697	0.187103770990646	0.376607598890988	0.914758575215176	COL9A3
ENSG00000092820	-0.00700779346257449	0.996151734325738	-0.393209559395985	0.541274817177172	EZR
ENSG00000092841	-0.550657163455454	0.623419831406425	-0.0429409809122533	0.992356043886193	MYL6
ENSG00000092847	0.413742166394394	0.187176781260286	0.00354681187192743	1	AGO1
ENSG00000092853	0.422883320079318	0.744259005284866	0.317690044175219	0.87514235472724	CLSPN
ENSG00000092871	0.181874003665699	0.775818659635279	-0.368919010793245	0.482818843160499	RFFL
ENSG00000092929	-0.117812723646677	0.946149644043404	-0.351752830428715	0.834714484387846	UNC13D
ENSG00000092931	0.141129743895642	0.806718345797962	-0.0839799804820539	0.934048089842133	MFSD11
ENSG00000092964	-0.247869188985797	0.4009406848386	-0.00736373871964807	0.996230348931903	DPYSL2
ENSG00000092969	-0.964161017054155	0.0364454034862791	-0.400867095902088	0.660936895515847	TGFB2
ENSG00000092978	-0.352852018258068	0.775365894333592	0.16495083630288	0.944042830604136	GPATCH2
ENSG00000093000	0.141735771523508	0.92075274290431	0.397663684994666	0.750529642430931	NUP50
ENSG00000093009	0.564515189128457	0.300569089432775	0.725644524947852	0.165539936148716	CDC45
ENSG00000093010	0.861038645695031	0.343692068108367	-0.525103910724905	0.73678024014582	COMT
ENSG00000093144	-0.414964470587358	0.756584437901764	-0.0536035998401718	0.99140080000735	ECHDC1
ENSG00000093167	0.287750796809389	0.68998307167792	0.261967179244315	0.795127485129693	LRRFIP2
ENSG00000093183	0.0274292765100606	0.96940122611949	0.228258933020379	0.59521775679221	SEC22C
ENSG00000093217	-0.156622056755274	0.828308672049589	0.589194754004312	0.132339880555319	XYLB
ENSG00000094631	-1.05109307130861	0.00224129951809084	-0.0132485835485092	0.996099309058725	HDAC6
ENSG00000094804	0.893021346771362	2.55058614395827e-07	0.547196266765618	0.00653406390263651	CDC6
ENSG00000094841	-0.332783852583671	0.538701149575973	-0.228529181034682	0.794173418628421	UPRT
ENSG00000094880	0.50243468166206	0.0537147493751493	0.472940757985735	0.0997230476857516	CDC23
ENSG00000094914	0.0318325837643947	0.986763051473986	0.315341918749977	0.839293634841047	AAAS
ENSG00000094916	-0.665392958456863	0.147334788796215	0.3018491474351	0.74521619713868	CBX5
ENSG00000094975	-0.0216960042276989	0.993681178457999	0.189036640241088	0.947708569176153	SUCO
ENSG00000095002	0.488470924683729	0.667305626454128	0.186848721344733	0.938839746014645	MSH2
ENSG00000095015	0.279232105886467	0.673286242446505	0.516524559633627	0.324688121665605	MAP3K1
ENSG00000095059	0.419844215481006	0.580457431501269	-0.232005824556531	0.86839570314042	DHPS
ENSG00000095066	0.377847975235499	0.475717569229655	0.122450009190308	0.92382846683445	HOOK2
ENSG00000095139	-0.329322659936451	0.369227413421047	-0.149102223159944	0.843224420677858	ARCN1
ENSG00000095203	0.837596361454951	0.00146075220345186	1.19590898636961	1.15263612667824e-06	EPB41L4B
ENSG00000095209	-0.0418216461325178	0.974287578257336	0.529649701268703	0.39156141022773	TMEM38B
ENSG00000095261	-0.262446372795781	0.391752822735015	0.506026227293796	0.0297687374329025	PSMD5
ENSG00000095303	-1.57824300760447	0.00042996813696965	-0.741441623722749	0.253264798857551	PTGS1
ENSG00000095319	0.0288815079481156	0.986199589246172	0.601704755555634	0.430348531271003	NUP188
ENSG00000095321	-1.78407090241604	0.00713791161879577	-0.496757754699668	0.76066023938446	CRAT
ENSG00000095380	-0.00673495432664946	0.996484619197112	0.342056047186004	0.720089741367086	NANS
ENSG00000095383	-0.878118572428024	0.217320198671222	0.182655456933032	0.932723687502399	TBC1D2
ENSG00000095397	-0.844192422009844	0.0870465685529494	-1.17252051736661	0.00960091924019564	WHRN
ENSG00000095464	0.70276058076526	0.850480792974551	0.533064630357354	0.927843017501802	PDE6C
ENSG00000095485	0.492764791866563	0.263281279867171	0.210661176998512	0.8246729083068	CWF19L1
ENSG00000095539	-0.0859973985972516	0.929679811349955	-0.405108940433116	0.501907029038629	SEMA4G
ENSG00000095564	0.150435714683784	0.940850370202332	0.120732059329756	0.971119919518126	BTAF1
ENSG00000095574	0.281347936507396	0.834214941063414	-0.255699117854878	0.895857257476849	IKZF5
ENSG00000095587	0.563613664713285	0.770563145279897	-0.350531091939958	0.921856437459487	TLL2
ENSG00000095637	3.21656213247953	1.17506183508161e-11	0.297679350155768	0.880909626640221	SORBS1
ENSG00000095739	-0.12933824084571	0.862642313193074	0.281957608478987	0.664744558466529	BAMBI
ENSG00000095752	1.141463484602	0.0523377978922516	0.9467145642651	0.178162901009045	IL11
ENSG00000095777	5.38729517978213	0.488442615918619	0	1	MYO3A
ENSG00000095787	0.114043824778775	0.941242976221757	0.21344131060325	0.9087673768579	WAC
ENSG00000095794	0.597272480697177	0.00582213317307234	0.270214478679111	0.458447802645749	CREM
ENSG00000095906	0.232517920353404	0.922390098843999	-0.597328755320543	0.793857432630638	NUBP2
ENSG00000095951	0.490656423945128	0.614846738946301	0.512499716693687	0.669712839892786	HIVEP1
ENSG00000096060	-0.121496903898527	0.903467642824748	-0.49276895990121	0.40815997523457	FKBP5
ENSG00000096063	0.219282228860903	0.819216884465827	-0.355771020954788	0.722814304778396	SRPK1
ENSG00000096070	-0.323021705326883	0.470958820597002	-0.41009063909148	0.355556907949607	BRPF3
ENSG00000096080	0.236424592645615	0.882165205063199	-0.0537822899819231	0.99140080000735	MRPS18A
ENSG00000096092	0.225644344530404	0.702704531697391	0.00737604380063453	0.99782485816701	TMEM14A
ENSG00000096093	-0.421355262150512	0.457878212948101	-0.0257887769315479	0.992218568459177	EFHC1
ENSG00000096384	0.706646161079095	0.0118230084853477	0.18561291570548	0.801501882072535	HSP90AB1
ENSG00000096401	0.116219361233528	0.939568025682786	0.133406324667078	0.950525846458613	CDC5L
ENSG00000096433	-0.144134578942524	0.906265447957247	-0.495794810233602	0.552788214885419	ITPR3
ENSG00000096654	-0.334828653386236	0.7824155121871	-0.151142901618012	0.947664040742005	ZNF184
ENSG00000096696	-0.366653806856739	0.608729494009147	0.0940962747499573	0.958128651926751	DSP
ENSG00000096717	0.234991929949444	0.848098133932373	0.162165858614571	0.937032748068414	SIRT1
ENSG00000096746	0.42269701622621	0.698756001402367	0.285424521688488	0.873534371924976	HNRNPH3
ENSG00000096872	-0.644139471871457	0.548801041862156	0.260892081856979	0.908378821514956	IFT74
ENSG00000096968	0.0983222933508639	0.96974516231193	0.320386192986613	0.908691650446008	JAK2
ENSG00000096996	2.58877422623408	0.0938524884526525	2.68704881534229	0.0951279696447607	IL12RB1
ENSG00000097007	-0.958302724920408	0.119599919701182	0.0729991523623808	0.980115525915304	ABL1
ENSG00000097021	0.0650251312613122	0.97708689605173	-0.187680166720202	0.944042830604136	ACOT7
ENSG00000097033	-0.328486268059729	0.670087552788829	0.0698946249368855	0.971855669402168	SH3GLB1
ENSG00000097046	0.379957246765767	0.793806118433124	0.427569233720126	0.82096983491647	CDC7
ENSG00000097096	-0.0502750158102866	0.981227564570548	-0.213468320371768	0.927843017501802	SYDE2
ENSG00000099139	5.79188246997581	2.09975102568356e-30	3.28772940108364	2.75296146520875e-09	PCSK5
ENSG00000099194	-0.734257563059477	0.290519974064818	-1.55022038423587	0.00302200706634303	SCD
ENSG00000099203	0.0933142476951862	0.969503061575274	-0.973484649707456	0.429302499755909	TMED1
ENSG00000099204	-0.413616622126791	0.264327531844305	-0.66663789291383	0.0331161802610827	ABLIM1
ENSG00000099219	0.457560775457416	0.448754754633298	-0.267905640582705	0.806046480538241	ERMP1
ENSG00000099246	-0.117551180089162	0.94909163883619	0.0363341582991511	0.992882992827636	RAB18
ENSG00000099250	-0.627222791711553	0.146393540375582	-0.125453805565194	0.925659855927701	NRP1
ENSG00000099251	-0.332696716985199	0.847429785905451	-0.391789851575001	0.857936806438474	HSD17B7P2
ENSG00000099256	1.02127861260083	0.000371528061524986	0.815890983525878	0.0102314878778073	PRTFDC1
ENSG00000099260	-2.47829326868256	0.561606773281245	0.316308101364598	0.978147289637152	PALMD
ENSG00000099282	0.338947648688632	0.710384172774659	-1.62060302290613	0.000402628072331392	TSPAN15
ENSG00000099284	0.909538100266819	0.393430287102231	0.862382623799746	0.497908677416693	H2AFY2
ENSG00000099290	0.207287276137565	0.644215859012835	0.148252693733152	0.834165869903716	WASHC2A
ENSG00000099308	0.931337548432655	0.0647853763418647	-0.0122111286228114	0.997104069031231	MAST3
ENSG00000099326	-0.424166616940311	0.186676775175208	0.746537164194976	0.00328243714789978	MZF1
ENSG00000099330	0.286727973885921	0.832680863784395	-0.502671147630355	0.712590325082307	OCEL1
ENSG00000099331	0.478833057773976	0.439541344974033	-0.0618325895672167	0.976835143718314	MYO9B
ENSG00000099337	0.375127930996612	0.356108096847121	0.781045041539359	0.0086748136053311	KCNK6
ENSG00000099338	-1.45125398893585	0.270089045266598	-0.554826302148468	0.824445097842835	CATSPERG
ENSG00000099341	0.21486168438432	0.883885531259785	0.300046040031065	0.864904832333108	PSMD8
ENSG00000099364	0.675948583481629	0.442312204461765	-0.327186467470639	0.851481214209162	FBXL19
ENSG00000099365	-0.492843435500773	0.700758579671469	0.397353424272376	0.819391583634607	STX1B
ENSG00000099377	-0.0951073480773064	0.957154575655659	-1.45260968661406	0.0236201339212706	HSD3B7
ENSG00000099381	0.356317782537251	0.722212646226486	-0.0897832452687507	0.96990062941115	SETD1A
ENSG00000099385	-0.137129678066404	0.913296657849698	-0.121303171173433	0.946925141371006	BCL7C
ENSG00000099399	0.807682163415392	0.525514554587029	6.64983459675226	7.45042115249848e-32	MAGEB2
ENSG00000099622	0.0427509194412832	0.97965189491826	0.162498438396815	0.932083819434168	CIRBP
ENSG00000099624	-0.226106343539607	0.930781997535197	-0.292543346011215	0.935026012656753	ATP5F1D
ENSG00000099625	0.16066999110243	0.954694355684055	-1.01715530359888	0.593739170828431	CBARP
ENSG00000099783	0.457106083441325	0.0464096062382231	0.181785403004842	0.704971233562075	HNRNPM
ENSG00000099785	-0.241657172072068	0.877574143429783	-0.497939098359783	0.737444191910173	MARCH2
ENSG00000099795	0.49446052642159	0.798602517041462	-0.456058876124417	0.868716511888843	NDUFB7
ENSG00000099797	0.572450672732286	0.650601107279234	0.414785101894105	0.835356257829458	TECR
ENSG00000099800	-0.276351142534435	0.872364408126772	-0.723758565449879	0.5862207979417	TIMM13
ENSG00000099804	-0.149059365822753	0.927822353062518	-0.248432542546673	0.900442593941606	CDC34
ENSG00000099812	-2.23130501869795	0.0057557620732915	-1.37351780425195	0.193837716599868	MISP
ENSG00000099814	-0.950427438014461	0.181855146623407	-1.23705122196155	0.0665970131182822	CEP170B
ENSG00000099817	-0.265408775737523	0.838465261074383	-0.275549373051237	0.878126897312259	POLR2E
ENSG00000099821	0.213339995885446	0.894932625509588	0.530664552699715	0.704809086410761	POLRMT
ENSG00000099822	0.737114018034071	0.589496359802361	3.5888986590645	1.56974735421162e-07	HCN2
ENSG00000099834	-0.253388805589877	0.902823350506542	0.489981186330442	0.800590547060306	CDHR5
ENSG00000099840	-1.75132232560687	0.00404752876959787	-1.16099960432961	0.0944154076302092	IZUMO4
ENSG00000099849	-0.0800460160342229	0.977573511768281	-1.18891554497811	0.34962518650984	RASSF7
ENSG00000099860	-0.0930926855381386	0.961028589488402	0.113263886631615	0.969384036661676	GADD45B
ENSG00000099864	-1.22977376783194	0.141174683185308	-1.50553113828214	0.0647584622704082	PALM
ENSG00000099866	-1.83947425100461	0.45040403692398	-1.39016197467624	0.669712839892786	MADCAM1
ENSG00000099875	-0.448221849607156	0.623415490645742	-0.0214729899011493	0.994771893522177	MKNK2
ENSG00000099889	1.4894851502952	0.00627079384802854	0.644751527661704	0.51498256236642	ARVCF
ENSG00000099899	0.320483753657413	0.779924278647187	0.0595902600558476	0.986968614578647	TRMT2A
ENSG00000099901	0.478425385542347	0.31494569437035	0.01087823419089	0.99648529109825	RANBP1
ENSG00000099904	-0.00638989494368609	0.997415959668136	-0.623570099838022	0.441003271465034	ZDHHC8
ENSG00000099910	-0.652828570060837	0.192170256525483	-0.622837767040202	0.277175384480952	KLHL22
ENSG00000099917	0.184737913850257	0.87063622616316	-0.117110887972972	0.950082908625942	MED15
ENSG00000099937	-0.0369238405705185	0.988236692714306	-0.600461613569645	0.683810171579954	SERPIND1
ENSG00000099940	0.104038806840324	0.812005363965779	0.265880036860389	0.390571732972734	SNAP29
ENSG00000099942	0.436321879464166	0.282437971143003	0.411429147880267	0.392936106951682	CRKL
ENSG00000099949	-0.298559757030047	0.774590085085753	-0.276337549511345	0.850999526451051	LZTR1
ENSG00000099953	-0.834171917472875	0.302438666479652	-1.70783241008318	0.00627715888422163	MMP11
ENSG00000099956	0.46094121658429	0.653545465018128	0.546104111626468	0.63861644402024	SMARCB1
ENSG00000099957	-1.17738050068645	0.138945807445244	-1.1488340339456	0.192337645984875	P2RX6
ENSG00000099958	-3.11431384720109	0.235828550351146	-2.72892405937311	0.335229107596388	DERL3
ENSG00000099960	-7.33540270529558	1.43583515877012e-06	-3.62445968994021	0.000146140263822558	SLC7A4
ENSG00000099968	0.484656115154109	0.270146741446525	0.563112252805	0.208450874552036	BCL2L13
ENSG00000099974	0.246902743020668	0.800620078794115	0.361405480366818	0.729596210331215	DDTL
ENSG00000099984	-1.02403204092482	0.759555575367617	-1.54356604662935	0.658608569037417	GSTT2
ENSG00000099991	-0.340525304304069	0.633456346270871	-0.150910823640865	0.916614469530518	CABIN1
ENSG00000099992	-0.499323519262804	0.652169403401807	-0.231226233716777	0.914758575215176	TBC1D10A
ENSG00000099994	-2.00718687346723	0.000526742899389711	-4.2834292311289	4.1299311392654e-10	SUSD2
ENSG00000099995	0.503594579805258	0.527616837950324	0.601443414479879	0.478625382564997	SF3A1
ENSG00000099998	-0.213561198455092	0.863178421680064	-1.31013939847764	0.0168676903218918	GGT5
ENSG00000099999	0.288272163455679	0.762161337394122	0.0992810982604272	0.962559339979485	RNF215
ENSG00000100003	-0.142865071738018	0.908356021569105	1.07447869848515	0.0301175976596487	SEC14L2
ENSG00000100014	0.172967563778778	0.64522752207814	-0.0873190363593254	0.901666416004625	SPECC1L
ENSG00000100023	0.190085345333643	0.683649498867181	0.144446700618065	0.838894959048242	PPIL2
ENSG00000100024	-0.715298037962504	0.772702909553431	-4.42467185844995	0.0270473510626427	UPB1
ENSG00000100027	-1.01901245268188	0.327464163827409	-0.228386398258849	0.933031681958418	YPEL1
ENSG00000100028	0.0737802505367137	0.91455690326843	0.264160473249313	0.587307987030161	SNRPD3
ENSG00000100029	0.814036694241667	0.193222678481898	0.315224844221538	0.825722669306235	PES1
ENSG00000100030	-0.134606191529606	0.798602517041462	0.117286210863678	0.880184608940296	MAPK1
ENSG00000100031	-2.47565763818	0.0261715214558277	-3.28448849233585	0.00423154147372324	GGT1
ENSG00000100034	0.524699595628237	0.604455238073164	0.290866823282291	0.875267626547853	PPM1F
ENSG00000100036	0.154832626822281	0.899853769568617	-0.32027433682614	0.795127485129693	SLC35E4
ENSG00000100038	-0.456067969838901	0.90231471161476	-1.65350714431159	0.549405624412062	TOP3B
ENSG00000100053	0.00307363433828377	0.999855236127291	-0.120157827325163	0.986924903064951	CRYBB3
ENSG00000100055	-0.406202132161087	0.69375813048829	-0.30777310631045	0.845902862195783	CYTH4
ENSG00000100056	0.511077921632368	0.548801041862156	0.0442367245432211	0.99140080000735	ESS2
ENSG00000100058	0.540864868945586	0.0298124242566266	0.335677955122735	0.339729731145553	CRYBB2P1
ENSG00000100060	-2.68263747098301	2.62781302356016e-09	-0.787748412909772	0.147652249233542	MFNG
ENSG00000100065	-0.9470048574697	0.171487406328739	-0.268588511608991	0.883070464125853	CARD10
ENSG00000100068	-0.145230643330543	0.812005363965779	-0.684039703154064	0.0233533286981133	LRP5L
ENSG00000100075	-0.570664588505888	0.595186589274659	-0.208398730931779	0.930118852976957	SLC25A1
ENSG00000100077	-0.389044307096431	0.697264352992176	0.333064083999679	0.818086122865618	GRK3
ENSG00000100079	-0.549286299338135	0.806718345797962	-0.361131194994005	0.91904753840601	LGALS2
ENSG00000100083	0.0853418217499085	0.954290397026348	-0.159537528777529	0.93324487370708	GGA1
ENSG00000100084	-0.155831258263959	0.916175483986914	-0.46603885993956	0.704809086410761	HIRA
ENSG00000100092	-0.219968871239507	0.912533184235682	-1.80125697252193	0.0376296655751579	SH3BP1
ENSG00000100097	-0.272441580584607	0.86322951333531	-0.609095197260765	0.660936895515847	LGALS1
ENSG00000100099	0.0623992465924403	0.911095503338192	0.0391655901618809	0.968798030857185	HPS4
ENSG00000100100	-2.00361966676923	9.14529795931908e-05	-1.08953365541929	0.0712407812859108	PIK3IP1
ENSG00000100104	0.303755121486448	0.691354823025273	0.420281376825308	0.591097848178752	SRRD
ENSG00000100105	1.01343213399591	0.0738300126023311	0.712296516555443	0.35571227943596	PATZ1
ENSG00000100106	-0.799172832539378	0.202644141728579	-0.0981591499616701	0.968441996525589	TRIOBP
ENSG00000100109	0.26683681044972	0.712361329495161	0.0697894212080189	0.969384036661676	TFIP11
ENSG00000100116	0.742548190921059	0.420458299292629	0.620303652247221	0.624103503036935	GCAT
ENSG00000100124	0.260391852970171	0.812005363965779	0.41026353015072	0.722678132494263	ANKRD54
ENSG00000100129	0.245908683075343	0.745072961538295	0.493050255718623	0.410569357810835	EIF3L
ENSG00000100138	0.530926357819821	0.519900777119199	0.500433730595521	0.635737584236294	SNU13
ENSG00000100139	0.508876357680324	0.56329708422564	0.271458933582217	0.867981649042989	MICALL1
ENSG00000100142	0.0600636442959453	0.972605144278277	0.0463281685750047	0.990953633631293	POLR2F
ENSG00000100147	0.239767117939584	0.782738280598109	0.145481919823832	0.924129735201273	CCDC134
ENSG00000100150	0.272896216028333	0.548846394665789	0.238680828449748	0.700472205521446	DEPDC5
ENSG00000100151	-0.423116367623256	0.725150761480688	-0.100087760598144	0.972862141610839	PICK1
ENSG00000100154	0.622443955533376	0.0028742422757322	0.531313550323525	0.0205956149536914	TTC28
ENSG00000100156	-1.29147581849541	0.785049227842956	-1.61192948062001	0.777536635554748	SLC16A8
ENSG00000100162	-0.270809621461736	0.815184506009182	-0.0904088969937895	0.970706160205801	CENPM
ENSG00000100167	-1.02690972166966	0.434725000363935	0.50556949073723	0.833058170870624	SEPT3
ENSG00000100196	-0.484150496694953	0.387827819718802	0.14238731666456	0.921294395673566	KDELR3
ENSG00000100197	-0.631212866275032	0.707129770740172	-0.0833679485978245	0.987738742229206	CYP2D6
ENSG00000100201	-0.490235597385742	0.42284164108702	0.25818584596262	0.826334941279397	DDX17
ENSG00000100206	-0.820983789288685	0.811161428528456	-1.88583563783486	0.51946776553348	DMC1
ENSG00000100207	0.345805016593757	0.152997896927923	0.23391791449959	0.51267304859053	TCF20
ENSG00000100209	0.417894044074525	0.58799970454293	0.549432412036521	0.476444960644477	HSCB
ENSG00000100211	-0.441149501742099	0.595412413031502	0.0501665238489646	0.987667037384206	CBY1
ENSG00000100216	0.252621426039809	0.828598734453462	0.280076516428707	0.855975509918883	TOMM22
ENSG00000100219	0.111882719199755	0.935201373973288	0.366343080740964	0.755955773469145	XBP1
ENSG00000100220	0.671345809837737	0.179705859056029	0.434654561111974	0.576691224900195	RTCB
ENSG00000100221	0.245136272994329	0.764315948979147	0.381694784771553	0.640783959845218	JOSD1
ENSG00000100225	0.109913342012511	0.914208942653007	0.332464773127208	0.684192835415158	FBXO7
ENSG00000100226	0.134237003542392	0.914208942653007	0.0137641449101408	0.99648529109825	GTPBP1
ENSG00000100227	0.253941295723028	0.833275386962028	0.549839380267345	0.593004873265004	POLDIP3
ENSG00000100228	-1.63548790480126	0.00276711814717706	-0.444834629687026	0.733556014073763	RAB36
ENSG00000100234	0.35203014593299	0.578490752349036	0.303018130530689	0.735502924494199	TIMP3
ENSG00000100239	-0.214897543367821	0.846670468270568	0.0677356661140346	0.978855583020086	PPP6R2
ENSG00000100241	-0.228597084777	0.88685496069804	-0.638560813075537	0.606180234140406	SBF1
ENSG00000100242	-0.693021293588752	0.302065614943485	-0.62045062025209	0.457962144356062	SUN2
ENSG00000100243	-0.266007071201838	0.846275002686232	-0.281465839715148	0.880277614021846	CYB5R3
ENSG00000100246	-0.463810349232805	0.57834159881809	-0.162078813340449	0.931166251864109	DNAL4
ENSG00000100258	-0.525465917340799	0.679146619929758	-0.795309725682428	0.503780111187199	LMF2
ENSG00000100263	0.187916369557942	0.875297160805342	-0.446917897396316	0.658608569037417	RHBDD3
ENSG00000100266	-0.217478465240593	0.796552622514872	-0.506164726765503	0.423177979076	PACSIN2
ENSG00000100271	-0.212086866287549	0.838314369593193	0.0326914799640517	0.992153767562903	TTLL1
ENSG00000100276	2.70280664651805	0.063297874069938	2.71791336219931	0.0761572726088826	RASL10A
ENSG00000100280	0.431448469007655	0.706138001885048	0.367749530455271	0.82805601413914	AP1B1
ENSG00000100281	0.0958146582529132	0.87772458932029	0.39803152118959	0.239269872648406	HMGXB4
ENSG00000100284	-0.208274507453068	0.901660833192854	-0.619792792428148	0.628872379165693	TOM1
ENSG00000100285	0.678667017182532	0.878848430533823	2.65839003579082	0.202116935130773	NEFH
ENSG00000100288	-0.478948446302175	0.819072464824344	-0.636077275534324	0.795127485129693	CHKB
ENSG00000100290	-2.3011521286352	0.204116772695556	-1.15431298885154	0.661014520268422	BIK
ENSG00000100292	-0.525424097697186	0.55271470147796	0.284145168788273	0.858669044654068	HMOX1
ENSG00000100294	0.02334039273834	0.992438294167194	0.173211512671529	0.944042830604136	MCAT
ENSG00000100296	1.12586903137118	0.0190176657996257	0.783673008872226	0.204969071654746	THOC5
ENSG00000100297	0.248269392747656	0.859581832724587	0.22456730613161	0.913705544650863	MCM5
ENSG00000100298	-0.658564194307628	0.877899284647515	1.1900411179787	0.73503894407312	APOBEC3H
ENSG00000100299	-2.08122719625455	5.77014261592463e-09	-1.13779582087642	0.0040531099089546	ARSA
ENSG00000100300	-0.258581517584581	0.914208942653007	-0.973079491521808	0.545588105189975	TSPO
ENSG00000100302	-2.36339829261363	6.32277352435258e-07	-1.84621833419148	0.000155007267687271	RASD2
ENSG00000100304	0.235406029996199	0.868992961831553	-0.41423454917316	0.780735526943032	TTLL12
ENSG00000100307	0.124985125088269	0.922742528875457	0.372218025865801	0.737525390961471	CBX7
ENSG00000100311	1.33117554974781	0.227807397892933	3.61535042233131	1.23235541260828e-06	PDGFB
ENSG00000100314	0.512603217543271	0.87772458932029	1.68747688760964	0.383164034239193	CABP7
ENSG00000100316	0.281365718036925	0.727350622582079	0.204153746746291	0.873534371924976	RPL3
ENSG00000100319	0.221871904994425	0.89556515507267	0.369143894620632	0.84455969148972	ZMAT5
ENSG00000100320	0.214693539021976	0.568934647461993	0.343440585938531	0.288622388876806	RBFOX2
ENSG00000100321	1.51104081985512	0.0123181468406204	0.185913661177694	0.937032748068414	SYNGR1
ENSG00000100324	0.309075060349733	0.819216884465827	0.0184895313078862	0.99648529109825	TAB1
ENSG00000100325	0.166091658815575	0.890504073810033	0.238504583674046	0.867387811815779	ASCC2
ENSG00000100330	0.185984863587061	0.852866583219387	0.607197762597587	0.324077027752216	MTMR3
ENSG00000100335	0.59238145701986	0.271845812748715	0.561219099016777	0.378627295611369	MIEF1
ENSG00000100336	-4.59714010684809	0.110397950036159	-4.93503175883016	0.100889672466032	APOL4
ENSG00000100342	-1.11417352387997	0.00698525683040193	-1.05496188605767	0.0160611805267522	APOL1
ENSG00000100344	-1.66732843732917	3.5595687459264e-11	-0.321858809036755	0.521609905563546	PNPLA3
ENSG00000100345	-0.269949779398341	0.735292483649313	-0.387776274018485	0.637888489809284	MYH9
ENSG00000100346	1.08719964485275	0.798016440569047	1.0322911013411	0.858082126127206	CACNA1I
ENSG00000100347	0.329387320607832	0.622120312404305	0.43291898682515	0.527876773870447	SAMM50
ENSG00000100348	-0.0316298181147274	0.98866909455129	0.328046601893727	0.853404715731933	TXN2
ENSG00000100350	-0.182973810394854	0.883402104574373	0.475830538998804	0.637086367684808	FOXRED2
ENSG00000100351	-2.05437759721622	0.291146962427124	0.0447143452383598	0.996185011429003	GRAP2
ENSG00000100353	0.632509546677683	0.3156708803101	0.899803558564784	0.113221053488153	EIF3D
ENSG00000100354	0.177956937756172	0.878100823884083	0.214492758653208	0.885535599954372	TNRC6B
ENSG00000100359	0.0403909426224986	0.993228614876466	-1.2003238549801	0.673705754128793	SGSM3
ENSG00000100360	-0.0457109915867635	0.963311225037915	-1.06995969909662	0.000775364246438513	IFT27
ENSG00000100364	-0.394910849282993	0.690558097514544	0.33519950523594	0.818498691746212	KIAA0930
ENSG00000100368	3.63113379744524	0.025996163077363	3.4168238888632	0.0535352609909826	CSF2RB
ENSG00000100372	0.0072355449473234	0.994851216336547	-0.0261843014309413	0.990104061257879	SLC25A17
ENSG00000100376	0.433649118459651	0.177680017334782	0.97217225340354	6.78935617585913e-05	FAM118A
ENSG00000100379	0.185251384072818	0.91057071407651	0.0554608315717568	0.990002549342557	KCTD17
ENSG00000100380	0.222441330070948	0.723995693020612	0.0458302401324479	0.978855583020086	ST13
ENSG00000100385	1.23035024012775	0.506158588350171	2.82128769803593	0.0159169575431399	IL2RB
ENSG00000100387	0.158976563043488	0.825662397082233	0.0220347361827943	0.992222211901332	RBX1
ENSG00000100393	0.00580727505968438	0.99431766846902	-0.039790870684722	0.969384036661676	EP300
ENSG00000100395	-0.0336350091971294	0.985933444877818	0.703892683363708	0.413745533814154	L3MBTL2
ENSG00000100399	-0.561625054507925	0.922390098843999	0.665587981628547	0.924677944725103	CHADL
ENSG00000100401	0.535878511316173	0.559483808513112	0.311755738013255	0.84860998142427	RANGAP1
ENSG00000100403	0.307256641177028	0.708542893892365	-0.122286833014485	0.940815386781216	ZC3H7B
ENSG00000100410	0.73579406164194	0.146307336728449	0.713362216266188	0.210091433979306	PHF5A
ENSG00000100412	0.191925745845204	0.889453562071749	0.18657447913066	0.924934809911388	ACO2
ENSG00000100413	0.300592444609903	0.79090962892501	0.0487031984144745	0.990036914250874	POLR3H
ENSG00000100416	0.919732965329451	0.000277469907957082	-0.122315150614076	0.88920418513731	TRMU
ENSG00000100417	-0.345655552827925	0.813400300160849	-0.0738006762075025	0.986795121267801	PMM1
ENSG00000100418	0.427936225303479	0.628879851843949	0.593582051483676	0.495804953480433	DESI1
ENSG00000100422	0.465548679888646	0.379863823915683	0.36271273552515	0.632854564879739	CERK
ENSG00000100425	-0.0116813235144679	0.993836551126851	-0.443104749142954	0.550179510997577	BRD1
ENSG00000100426	0.458054795560823	0.0327477697578441	0.0435786180429733	0.962454047638779	ZBED4
ENSG00000100429	-0.185923236987809	0.945286257965606	-0.505611793536142	0.853404715731933	HDAC10
ENSG00000100439	-1.0485189538384	0.0666032393432724	-1.19361039250136	0.0371816842172624	ABHD4
ENSG00000100441	-0.41777721629239	0.0374860055318421	-0.276902744079632	0.310947049945531	KHNYN
ENSG00000100442	-0.204673882310461	0.818486153215294	-0.16690516756187	0.902823954996546	FKBP3
ENSG00000100445	0.342068555878149	0.702547757392437	-0.0308142552570128	0.99245709051038	SDR39U1
ENSG00000100461	-0.152662150767498	0.890504073810033	-0.0362995520820085	0.99140080000735	RBM23
ENSG00000100462	0.721557985192417	0.313223091972444	0.236301772349817	0.891013531593236	PRMT5
ENSG00000100473	-4.61074298871006	1.55534292491493e-09	-1.74782200278662	0.000539739907078916	COCH
ENSG00000100478	-0.297197023637181	0.469404431767819	-0.0397488055851574	0.976299010423903	AP4S1
ENSG00000100479	0.376933500274063	0.477891757661621	0.40451647266333	0.501580282013267	POLE2
ENSG00000100483	0.300158923233775	0.809469328580359	0.158887195450227	0.943623783316913	VCPKMT
ENSG00000100485	-0.734487810370699	0.489905544374499	-0.214459306816895	0.936676581081218	SOS2
ENSG00000100490	-0.0584570265437034	0.965915201648463	-0.123951145427088	0.942650711191346	CDKL1
ENSG00000100503	-0.0508135412076185	0.984529315137877	0.314387057375193	0.90323647392722	NIN
ENSG00000100504	-0.212004043698939	0.478249979708676	0.238604098792463	0.461630076350172	PYGL
ENSG00000100505	3.03773148488497	1.48757787721844e-06	1.98328745499175	0.00748054401616036	TRIM9
ENSG00000100519	0.0761294596607745	0.966897558501516	0.134534166876758	0.957466631911663	PSMC6
ENSG00000100522	0.275840038745357	0.673800683110856	0.287862585909091	0.72592419235163	GNPNAT1
ENSG00000100523	0.018804453136882	0.993836551126851	0.109398498798265	0.971119919518126	DDHD1
ENSG00000100526	-0.344736191334775	0.490825524397923	0.0281881054809615	0.990722293297751	CDKN3
ENSG00000100528	0.0515204855336118	0.915131482284364	-0.00265249744039408	1	CNIH1
ENSG00000100532	0.413715786965409	0.15260426534617	0.0559219407587792	0.957236157483708	CGRRF1
ENSG00000100554	-0.260088444685697	0.696838576269841	0.191051465972945	0.855303477709869	ATP6V1D
[truncated: 15,327 more rows]
