# Supplementary material for: Comparative analysis of protein-protein interaction networks in metastatic breast cancer
Source: PLoS One. 2022 Jan 19;17(1):e0260584. doi: 10.1371/journal.pone.0260584 (PMC8769308; doi:10.1371/journal.pone.0260584)
Supplement: S3 Table — (TXT) [file pone.0260584.s005.txt]

S3. Table The 981 DEGs in Brain metastasis cell line from breast cancer
symbol	Log2FC	adjp
LINC02582	11.0224193038186	2.28985670101325e-37
SLITRK1	10.2676485634568	7.06204274376225e-15
SPANXD	9.9224936702499	5.50747884434769e-14
TUBA3C	9.84712171795741	5.17182678183094e-20
CNTN5	9.61724122991709	2.2697023676139e-12
CDH18	9.34923970851575	2.65658741719559e-12
TENM4	9.20012820360006	1.23019023550117e-11
LINC00648	9.19933972974697	1.03291942544938e-10
IL13RA2	9.14030968212626	6.48241675391052e-11
LDB2	9.06892702361898	3.81275514469558e-11
ROBO2	8.9774961709267	1.82268714940331e-10
FAM230C	8.95383725053656	4.7057422892894e-11
ABI3	8.94117179767258	7.34159784913231e-09
FRMPD4	8.87260357065839	1.71898258589431e-10
AMPH	8.78136118786556	2.76532012773446e-62
EPB41L3	8.50710879700774	6.2585294956124e-19
MAGEA6	8.46137010534545	4.29351020362857e-75
ERVMER61-1	8.43580345951789	1.2748222575299e-09
HS6ST2	8.14604744519406	7.1032368816827e-09
CSMD1	8.14042346115074	1.16686887873617e-08
TENM2	8.10036225107934	2.43361531219796e-16
PRDM9	8.0649470395556	3.51897743763187e-08
LINC00632	8.0565280723208	2.49032586979946e-14
ITM2A	7.97848891184492	1.04103649789986e-07
FMN2	7.89283285084081	4.21847427571761e-08
GLB1L3	7.87907347920119	1.71284689848385e-08
MMP1	7.73454358175957	1.48631194268017e-124
LRATD1	7.72342903266358	2.49797985661813e-08
THY1	7.62448781337199	4.1342696919555e-08
TIE1	7.62239684956651	8.74306232765594e-08
HTR2C	7.57699248978152	2.18354945978516e-07
DCAF12L1	7.51226330191436	2.48181712758288e-07
TMPRSS15	7.48251715972638	6.0240543693994e-07
ADAMTS5	7.41848503012902	1.77092195449548e-06
ANO3	7.33427798782797	1.01021004150489e-06
XAGE2	7.33343310014503	8.67628428596844e-07
LINC02327	7.32365847089461	1.12412083507287e-06
ZNF492	7.31883254946503	2.9925780111833e-06
NAP1L2	7.27839708714737	1.44950122388223e-06
DGKG	7.2318014456243	2.85169106385706e-07
DSCR8	7.22764416466958	1.49835616512072e-06
CTAG2	7.19444031811637	4.76688078894473e-06
KCNN3	7.1903992628416	4.73900784895872e-06
MMP3	7.17534217719551	3.44735694381189e-07
ESM1	7.16668720664191	5.07529959634513e-05
BEX5	7.16140629219893	8.33844085285561e-07
LINC02492	7.10732887044017	3.00792794153292e-06
CDH12	7.10516122586572	3.90680327441039e-06
SHANK1	7.0849716179796	2.59923647300994e-06
CYP7B1	7.07409631474409	1.24860253822239e-05
CARD18	7.06937941814375	4.15970820819375e-06
DCAF8L1	6.99247529912515	7.66415654205924e-06
L3MBTL4	6.96707516661237	8.59699124547237e-06
NRXN3	6.95711536722911	2.33017929743407e-12
SYT9	6.95221592583756	9.88955504454861e-06
HTR1F	6.92593407739819	1.46866411326661e-05
FOXA1	6.90914548840621	1.2389707693834e-06
SLC6A19	6.84604264074346	9.38012441374141e-05
DSCAM	6.7936863586433	1.34992166256963e-15
ANO5	6.78970360489671	4.24842916070614e-05
LINC02377	6.75910521482184	7.54717437605038e-06
FLT1	6.73408596890251	2.33093041264003e-06
AMOT	6.70737724528219	1.24611469172183e-23
LINC01582	6.69619188776078	4.74412902136742e-05
GPC4	6.64390772476924	4.71238011885113e-05
GABRA3	6.61323914031451	1.33862098906712e-30
LRFN5	6.61112083369713	4.2872322119102e-05
MUC15	6.60679830840857	3.77194787858295e-05
PWWP3B	6.55193858882232	6.54598662687297e-05
KIRREL3	6.55017858301827	5.89063583861854e-29
LINC02241	6.52950295050363	1.88056070803282e-05
IGSF1	6.50898113399835	5.57534077138683e-06
GNGT2	6.47062477242715	6.49491230976965e-09
TENM1	6.41477478995121	2.925438117576e-21
OLFML1	6.35800155428023	1.52851599275394e-06
PLCB1	6.350437682631	2.63822310936788e-20
BCL2A1	6.32350050289104	5.79246764078962e-10
CYTL1	6.30901213735774	0.000135021218658875
COX7B2	6.30388229092272	1.11125538406285e-43
GRIN2A	6.29702688479053	0.000629879570018578
MCTP2	6.28785200642142	3.4980875421034e-11
BEND4	6.20158961796224	0.00055511269009928
LINC01989	6.17736968921351	0.000542834919476577
LINC01551	6.14774972439804	0.00042996813696965
PCDHAC2	6.09860827796739	0.00148042576476001
LGI2	6.08161300123464	0.00094410515925823
ADD2	6.07627531699452	5.03251954355229e-21
PURPL	6.06247586871994	3.33702473056699e-07
NRK	6.05175845021702	3.10296742369934e-26
EPHA6	6.04747420092454	0.000108388621796204
SLITRK4	6.03394775140672	0.00398792175513812
FRG1CP	5.98955212533062	9.81880278411848e-06
ZNF257	5.95859451936704	2.38118209843336e-07
ARHGAP6	5.94875267549693	0.00754424243641537
PPP1R14C	5.93945008622591	0.000189794368426595
PKHD1	5.93436071108783	0.00127700989576185
LINC02006	5.91334891854622	0.00240712516503522
TMCO2	5.89419333205994	0.0011321870183094
GABBR2	5.87040257697804	3.64688467650589e-17
EPHA3	5.85145698154222	0.00250357520146304
FKBP10	5.83063449136144	1.04804247341572e-25
CLEC11A	5.82235760441015	0.000962531388586374
PRKCQ	5.80892943477058	1.03719695671778e-19
LINGO2	5.79226104962467	0.00219331976806991
PCSK5	5.79188246997581	2.09975102568356e-30
LINC02163	5.74866753342106	0.00189836772395048
FOXG1	5.73108273403659	0.0150986582625735
ZNF730	5.72092415010398	0.0176094957311128
NFATC4	5.71588019488681	4.58263556836333e-16
ZNF716	5.7055995194597	0.000952224965667813
PCDHA4	5.69101140849547	0.0039175228705027
PTCHD1	5.66849817147367	0.0021184234500788
ZDHHC15	5.66637853535276	0.00410984127642414
LINC01446	5.63036757430815	1.04337612561321e-06
FBXL7	5.58580181956912	9.16515836649801e-26
KBTBD8	5.57610142822806	8.03752789438668e-14
LCT	5.57394910029522	0.0011670986198748
RBM11	5.57177652676074	0.00103031092369457
TMLHE	5.57074765294927	4.70024867008888e-12
LGALS9C	5.54699791719899	2.18677992250962e-05
SORCS3	5.54579848192084	0.00100548471568459
PDGFD	5.54464883491652	2.02913343206928e-10
NYNRIN	5.50148163679594	1.72309256407212e-13
WNT5A	5.49856241189085	6.26253982384848e-15
KCNH8	5.49003947494266	0.00757076360100716
LINC01998	5.48374279626431	0.00154897876131623
TGIF2LX	5.46991651482347	0.00129080738209028
ADAMTS1	5.44230921695724	1.13093210908107e-80
VENTXP2	5.44140563015934	0.00919636948455171
BTNL9	5.42278214349487	0.00161243807847247
C8orf34	5.38328608191905	0.0168177873067812
MAGEA3	5.37715076796965	1.69266047332124e-17
LDLRAD4	5.33669574973676	7.02870073465926e-06
TEX41	5.33466393839106	5.09856610229055e-05
ADGRE1	5.32929632804262	3.78880789505747e-18
LRRC18	5.3164157285782	0.0166831831893858
HOXB-AS3	5.29901327368441	8.75008750541523e-07
LINC01179	5.29456065986416	0.000174308142743154
SERPINB2	5.29109206514383	4.53221367432202e-13
LCP2	5.29010119089927	0.000162538525269968
WSCD1	5.28356163610341	0.0247639397782433
DCAF8L2	5.28199859463773	1.19222428514737e-05
MS4A10	5.26713407779019	0.0176881844841261
RASEF	5.26454386769955	3.55155815072955e-13
MAGEB1	5.25987414145999	0.0373426995717458
SOBP	5.25128977002093	1.52019883964003e-11
RNU1-59P	5.23442373330245	8.82025853989425e-07
SETBP1	5.22493638975704	3.81275514469558e-11
PGM5	5.21975380419351	1.84789136636518e-09
LINC01320	5.21140130531884	2.16450620222307e-06
LINC02055	5.21084372589539	0.0207972158117861
LINC02223	5.20718455711445	0.0119221002311167
DSCR4	5.20586888740634	0.0255292047781231
EDARADD	5.19061610439172	3.24082303260641e-08
LINC02315	5.18696120609299	0.0310080376210484
EBF3	5.17815631500084	0.0134110124102571
KAZN-AS1	5.14622288154796	3.14855244889531e-15
PCSK6	5.13629090031323	1.42036225985717e-36
RNVU1-6	5.11348147715612	0.0134110124102571
CA8	5.07203953621113	1.61394654077179e-06
LINC00989	5.06543048168786	1.33457530048885e-11
POU3F2	5.0511238809844	3.21517762205072e-11
MIR99AHG	5.04345844092718	2.97301688801583e-07
PTPRN2	5.01843884358128	2.31334152967727e-33
BCL11A	5.01142066407394	1.32268587033226e-11
SRGAP3	5.00417207943967	1.9728684664503e-07
LINC02109	5.00392362997653	0.0367208961971004
GHR	5.00055586947605	0.025016638897314
LINC01139	4.99308933364407	7.18442927433937e-51
GALNT14	4.96685875923422	8.70108954632742e-25
SPERT	4.96373733598067	0.011840825048249
NCKAP1L	4.96208093599793	0.00257708948804499
ZNF521	4.95532211889753	1.004600076419e-57
SPANXA2	4.95141423034242	0.0483782140718522
KCNJ12	4.94856201640641	0.0335517656944049
BAGE2	4.91985381458839	1.50754432377661e-07
ZNF812P	4.91300847015296	0.0293108156694259
MMP9	4.88787949821023	0.00663549469712485
WTAPP1	4.86338075985961	0.0129219048506929
LINC02389	4.86322725057961	0.0186547479373793
CD33	4.8607645221277	2.80515199864579e-06
TESPA1	4.83791418695411	0.0158358200850191
FRG1GP	4.79376973566418	0.0172963203560652
STXBP6	4.78550911626705	1.24074735286254e-17
CECR7	4.74863659349764	4.25951440071635e-08
TEKT4P2	4.72450967621477	0.038067142437662
ZNF300	4.71507323448902	1.14142275691662e-10
ELMO1	4.71150720842501	7.50667081759181e-12
PDE1C	4.69679331376112	3.90380670282068e-34
CCL2	4.68120846693553	5.12957852465738e-50
LINC02303	4.67542476399278	1.20080098712778e-06
AADACP1	4.66761430450182	4.34790062570085e-10
SMOC1	4.66391974279716	0.0133628188909071
DUSP26	4.65558190337277	0.0234294188066446
TMEM178B	4.65281499865167	0.0353845080848132
AADAC	4.64543273203705	0.0312657620320804
KRTAP4-8	4.56986627254205	0.0463382952665838
SPANXA2-OT1	4.5633189744545	0.0373420849480625
TMEM108	4.54197589037673	6.57424081318733e-06
KCNK9	4.54072957749735	0.0228374645737441
CT55	4.5309888831475	0.0432473638769912
DNAJC12	4.50165840734929	0.0309555421941244
ADGRL3	4.46891349336103	0.0220402217811591
METTL7B	4.46367918647962	2.10541613000765e-06
LINC00707	4.44569039411177	9.20163068318378e-43
HSPA8P4	4.41682433679147	0.0247639397782433
CACNG8	4.41031601271755	8.12896807031485e-08
TCF4	4.40606344642677	0.000108841466079045
KCNN2	4.39927699712804	8.32339895955966e-05
GGT4P	4.39469746509081	0.000312410224986572
RN7SL751P	4.37859836412478	0.0318233093734802
FRG1EP	4.36532225533853	0.00726711870659948
GRM8	4.31729639793361	0.0129219048506929
LINC01694	4.31724947422739	4.19253682625571e-07
SAMD12-AS1	4.3086818586374	0.022010544723732
ADAMTSL3	4.30564268417405	0.00076492227015715
SLC8A1-AS1	4.29606765205921	0.000675873632710297
GNAL	4.29418142382191	4.84295184118325e-13
PCDHB3	4.29286493577852	0.0415614269918546
CYCSP6	4.2886567749855	0.0012953861268143
ENG	4.25326194768875	1.30925747305497e-29
RARB	4.25053386815712	1.33433315709551e-08
ZNF98	4.24861688398174	0.0153283837537745
MAGEA11	4.24205350465458	1.09825239058909e-13
HOXB6	4.20061360223316	1.09589368392488e-06
PIK3CG	4.19211552679149	3.35492782473584e-10
MUC5B	4.19170999937425	4.81627660419724e-06
WDR72	4.18806931019107	3.56675604029077e-17
PIEZO2	4.18723554157996	5.32546357299811e-06
SERPING1	4.16890956115846	0.0192770976187215
OVCH2	4.16331051474108	6.49749755744959e-09
PLXDC2	4.15825215665239	2.57478518279243e-21
PCDHAC1	4.13577238136443	0.0141213694319898
DOK6	4.11132651383776	0.0082370553785446
LMO2	4.10123584462956	1.19258772083784e-19
MPP4	4.09817105206106	5.34135764474075e-57
GYPC	4.0895431156085	6.02477764427462e-08
PHACTR1	4.08833170157182	3.24108115235327e-33
LINC01291	4.06965492682055	4.76459114462077e-07
DMRT2	4.05463004883605	0.0304345280900091
DUXAP9	4.0521686899759	2.42039640526027e-21
SH2D2A	4.04729536960778	1.1966689079099e-07
KLHL13	4.01624253594224	1.38450696432593e-07
KISS1	4.01530902539459	2.23495415986241e-10
LINC01518	4.00665768204821	0.000135021218658875
SNCAIP	4.00114789656506	2.02745371381568e-15
LINC01322	3.97880566093916	0.000383057401842712
LINC02192	3.97439334882366	0.0468446287960143
GFRA1	3.9653037182708	9.56254077783688e-06
KIF6	3.95696877422822	0.00114063311238623
IL1B	3.95621230635169	2.64013452431014e-13
IGSF9B	3.95569058717734	0.000491213347697032
MOB3B	3.9441518738733	2.02663089735172e-12
NCAM2	3.9432140250556	1.94045932773513e-13
PCDHB2	3.94231699636505	8.40743512465481e-08
OR10A3	3.92639761695404	0.00561476531579262
ST6GALNAC3	3.8992836291209	0.000823153475109479
GPR158	3.89911408393621	8.54929325345748e-16
OR5E1P	3.88318965895626	0.00488577477521868
CASC9	3.86883817495771	0.0392684376051009
RAB39A	3.86675301366271	0.00131844023023035
ANO2	3.85660571257619	1.60305068327945e-20
PAGE5	3.84536908436304	1.04599501548578e-16
EAF2	3.81977442942409	0.00015394721191115
PLCB4	3.81306578559566	4.81051509260444e-08
LINC01293	3.7943205309791	6.16390683407991e-06
FRG1FP	3.7602252090089	0.0075116536886046
SPANXC	3.75794538034966	5.15717241010141e-05
CNKSR2	3.74697322093653	1.50754432377661e-07
MYO7B	3.73715885906764	4.35454501324997e-17
FAM222A-AS1	3.73012219453772	0.00122142692992868
FGF13	3.69870477582216	2.33240365139283e-05
AR	3.69512844898312	1.27870455661927e-43
CNN1	3.68320155742247	0.00157709439132041
IL6R	3.65665533847047	1.13614337131292e-10
LRP2	3.64930928985809	0.0323512994817154
BCHE	3.64635095996636	0.000102481975748558
NAP1L3	3.6327982828014	5.09058578195117e-24
CSF2RB	3.63113379744524	0.025996163077363
IGFN1	3.62235770801169	0.0334757470343053
FBLN5	3.61759502478806	5.09033040891765e-09
ZG16B	3.61453714233907	9.47960842695005e-10
PADI4	3.61361530799928	0.0155502260755365
ANKS1B	3.57746356396157	0.00117265264562583
FAT3	3.5524830493213	2.05079874704961e-53
MYCT1	3.51961421172529	0.00262379795584804
LAMA1	3.51776277961747	1.77679125448592e-20
P3H3	3.51046068011845	3.46234722994281e-17
LINC01478	3.49514583138737	0.00999936132600271
MIR4500HG	3.48826877794842	0.0188722003675697
OLFML3	3.47974487310077	2.64866939355922e-15
SBSN	3.47754983622093	0.0120734381585337
PTPRQ	3.47183732824462	0.000389024689737108
MSI2	3.45913783800705	2.03684743635883e-24
HOXB5	3.45269786409772	0.000427138145312775
PHGDH	3.44430871809902	7.84894101091741e-11
ONECUT1	3.4244805023082	0.0259575782291347
NKX1-2	3.42246523076888	0.00656668093286601
RIMS2	3.40456691797391	1.86267065500413e-15
RIMS1	3.39582309271666	4.06639570692236e-08
S1PR3	3.39487547212716	2.74999181022009e-44
CXCR4	3.38872434994118	2.47881320018227e-20
FAM49A	3.38334289382504	1.85818423262973e-17
ERC2	3.3774759290452	4.34745146508253e-07
FREM2	3.37454054960496	3.14628943951359e-09
TC2N	3.36003580571153	0.000191099920586943
AGAP2	3.3429124758666	3.33017563175392e-10
CHRDL1	3.32972763178871	3.40606099605792e-43
NRG2	3.32134800137036	3.60036044335577e-06
C5orf46	3.28830067143169	3.73080869827265e-08
ELMOD1	3.27726198102655	2.18471554208711e-05
SPARC	3.25389295016408	2.28941631006463e-11
KCNQ3	3.23096271393106	1.95520827761015e-08
AVPR2	3.23087110791722	0.0136069041947757
SSX1	3.22822195426128	1.31047838278042e-11
PURG	3.22177727101149	0.0499387044511339
RGS16	3.22115153297972	0.000454167294368567
SLC9A2	3.21918998986881	0.00106246169891372
SORBS1	3.21656213247953	1.17506183508161e-11
TENM3-AS1	3.20972165739667	1.97773084668729e-18
CPNE4	3.19985611797814	0.0108116443491368
PLCB2	3.17531467220701	5.62080030366789e-06
MYT1L	3.17316828054428	0.030467297397865
DAAM2	3.17106617201867	4.11555217427272e-12
COL11A1	3.1638446563689	0.0489663902783881
PCDH10	3.16366109736209	0.000437066332613172
SNTG2	3.14913282987032	0.00497581431797429
GALNT16	3.14800438104417	3.65529734589304e-07
RAPGEF5	3.14182713933425	2.27711189430161e-06
ADAM23	3.13222516553788	7.56577359234069e-08
NDRG2	3.13200096017577	5.81907742563974e-10
KRTAP2-3	3.12540113702135	1.87856677945478e-09
ROBO1	3.12538025800228	2.97318636266185e-14
GPR15	3.12190250369183	2.82723796647046e-07
CYB5R2	3.11559408450264	2.2697023676139e-12
SMIM31	3.11096251109432	4.81627660419724e-06
SLC19A3	3.10053562545926	1.46866411326661e-05
CNTN1	3.09210375824203	0.0314754528397619
SAMD5	3.08024108141615	9.32872940226346e-07
LRRC2	3.06175091137699	1.27155975355826e-09
DAPK1	3.06155697857072	8.27953407325682e-14
THBS2	3.06027984923078	3.0104127470751e-26
TLE2	3.05388107853898	3.46351568070167e-05
TTPA	3.05383862557126	0.000523313772131724
PRKCQ-AS1	3.04585041364381	1.69887896233383e-06
CYP24A1	3.04264613170206	9.15243346091049e-20
TRIM9	3.03773148488497	1.48757787721844e-06
LSAMP	3.0377030940097	6.69298407749971e-05
SRGN	3.03207048471812	8.73595683151428e-45
LRRC8C-DT	3.02424581523639	0.00151333550017351
IL7	3.01429630708035	0.00450121774340823
EPHA7	3.01253099290623	0.0101138841474342
MNX1-AS1	3.01047297590277	5.27961931292525e-05
RHOXF1-AS1	3.01016204052937	1.32268587033226e-11
RIC3	3.00602277140184	0.0277034641048658
ST3GAL6-AS1	3.00227205744555	1.32155509469059e-05
HSD17B2	2.99999802437856	3.47578270312187e-08
LNCOG	2.99767289597786	3.14855244889531e-15
HCN4	2.98948528380072	0.006212823727969
PTK7	2.98808449142314	1.88231969472359e-09
NPL	2.98370710593196	3.60342280864526e-08
KIT	2.97310493129486	0.00503773855315604
FRMD3	2.95439423828318	6.01897795736496e-12
ST6GALNAC5	2.94775345506764	1.06447421457821e-09
RELN	2.9393809188364	9.05208022290929e-13
FBXL16	2.93623157153257	0.000103233231421582
MAGEC1	2.93481042337171	1.44184433351445e-08
CHRNA1	2.92126511042258	0.0174178167432518
SPRY3	2.91578622231109	1.71202111287311e-06
FAM155A	2.91262505635076	1.15884009527079e-06
ZNF804A	2.90617078146179	3.22726340734245e-05
B3GNT7	2.90543610330668	1.79884520545721e-05
INHBB	2.89998897155592	2.20440519064095e-13
VSTM1	2.89511737910218	4.67992679666277e-05
ADRB1	2.8877692148369	0.0348014981537148
IQGAP2	2.88301430989565	7.607324671205e-06
CYP2J2	2.86047670938843	3.25571414172561e-10
LCTL	2.84541446213587	6.45715284583377e-09
STON2	2.84462174054281	0.00207161340246374
LINC01515	2.83087705416576	0.00804715736798312
TMEM74	2.81124700532758	8.91308807904114e-10
F2RL2	2.80460515063261	4.35454501324997e-17
SIDT1	2.79469276492253	4.84532453280615e-05
AHRR	2.79356479931618	1.79592423880263e-13
RERG	2.78528934891052	0.00683727171413276
DMD	2.77950053430278	3.56809046663876e-05
CASS4	2.76996671370662	0.00724589454186348
NEXMIF	2.75802059443088	0.0231148971894966
ATP1A3	2.75252735398817	0.00121639121097004
CD24	2.75160447619277	1.14284883202234e-18
LINC01929	2.73626123823106	4.82937918889787e-08
DTX4	2.73514391498022	0.000142857273997782
B3GNT3	2.72796218166143	1.82480013112816e-08
KRT17	2.72204806432021	0.0134883607789079
SYT11	2.71804102112779	9.46204155210592e-07
SLC28A3	2.7177040944277	0.012237527108656
DOCK10	2.70809388437239	0.00055878444599525
ADM	2.70803892500785	2.1200049126204e-09
AOX1	2.69205588397213	4.8069025794165e-40
C20orf197	2.68832241061345	0.00948613384310985
LYPD3	2.6698992381903	0.000519070609250739
LINC01111	2.66663880150292	0.00843147886256138
GPR37	2.66268151347745	9.24590564562587e-10
DUXAP8	2.66243300464196	2.41530809330558e-16
MSX2	2.65171995000865	4.64447830056912e-08
RTN1	2.64291689457793	3.84084015163095e-08
CALHM5	2.63344458921095	0.00604939721293514
TMEM40	2.61250343604546	0.000255206142367456
ENPP2	2.61054169647909	5.51343269928538e-07
NAALAD2	2.60186505897238	0.0116326997289701
PABPC1P3	2.59211445184153	0.0234726215694744
PIK3AP1	2.57982943282567	5.12057807659374e-07
PHOSPHO1	2.57644075786496	0.0234294188066446
KIF21B	2.57354446574502	6.01235303127307e-05
ST6GAL1	2.57332632335482	5.13989793670969e-14
CD28	2.56103718505743	0.00116882600235202
PLCXD2	2.5498511457372	2.73116658141834e-08
SLC2A4	2.54802120068254	0.0089140679556082
PARM1	2.54452822413606	1.99567018549568e-19
SPOCK1	2.54299105002588	4.10937002114269e-20
PRRX1	2.54016592705794	4.25958306871311e-05
EMB	2.53866947046941	0.00052153822967054
MEIS1	2.53793621773162	1.32307944301947e-06
SYT16	2.53601347787804	0.0118991864710273
RNF180	2.53068473619426	1.57601780799522e-05
KCNS3	2.52901123845325	1.22487118176468e-30
SP140	2.52705929650361	3.50222354234498e-14
PGM5P3-AS1	2.52627413794297	3.52199618400878e-06
DTNA	2.5231785580712	9.67342017649063e-11
MARCH4	2.52126895460461	1.62440422892741e-19
SUSD5	2.5004842251376	3.82995344721393e-39
FZD8	2.49955938596671	9.37640520189981e-09
PPM1E	2.49659239469641	4.70840535766822e-11
TRIM34	2.47358201920996	0.0205982530211262
PEAR1	2.47101228341044	3.05508522169886e-13
RGMB-AS1	2.47058914581798	8.41953266049044e-07
ITGB2	2.46380027270568	2.25015295677059e-06
CYFIP2	2.45665603575258	1.92979460435758e-14
AIF1L	2.45207253500281	1.45536107001841e-11
PAPPA	2.45027974043342	1.1244602998457e-19
ANKFN1	2.43266233504216	7.20478785747505e-08
MPP2	2.42888641320729	3.00792794153292e-06
SAMD12	2.41848190943904	4.43544528508812e-06
CCND2	2.40724616562407	1.22274440143266e-07
APBB1IP	2.39826573069492	8.34542130111106e-21
HIST1H2AC	2.37656179925586	4.35002352464873e-22
SPTSSB	2.37044446889395	0.0299645031223545
GCKR	2.36973385635251	0.000900942657117059
RASSF2	2.36614926525356	2.4593923798837e-09
PLAC1	2.35851000428264	1.96614590684765e-09
CASP1	2.35055506182455	4.07941265309994e-05
LRRC8B	2.34558760851096	2.06544712465755e-05
GPR63	2.34434977184625	2.01320237880671e-06
SEL1L3	2.34335347579873	5.90768341431718e-11
SLAMF7	2.33258925377338	5.6206525999957e-20
MKRN3	2.3191615231642	4.10442544800726e-06
TNFRSF11A	2.31635202581986	9.71884516802436e-19
ATP8B2	2.31281915398543	1.40981423256187e-10
GPR85	2.30999594246199	4.18208971338271e-05
MYO1D	2.30847191398291	1.4043882981496e-08
NELL2	2.30834109895358	0.000504949645320351
BMP2	2.30154952500082	9.3552463450204e-05
DEPTOR	2.29705483551	2.70462981037568e-05
MNX1	2.29394047437769	4.57904992253523e-05
IGSF3	2.28902552363209	1.62945627490206e-17
BMP6	2.28890928429662	0.00141775249874056
PCNPP3	2.28883096361142	0.0317885892064567
SYPL2	2.27994826790868	1.91683118594138e-08
FOXA3	2.2790169432972	0.00024121881582379
DUSP1	2.27743465648685	4.87365901987345e-06
SALL2	2.2747313231945	2.5111219967245e-06
TMEM156	2.27253901388136	2.92831198431171e-09
SH3BGRL2	2.26074103885497	1.71372543103045e-06
LINP1	2.25486180726091	4.37539522977629e-19
RYR2	2.24795400599032	0.0217270435360645
MIR4697HG	2.24746644025082	0.0233268007700414
TNS1	2.24363223087392	2.45812400192423e-16
TMEM145	2.23906792356728	0.0375758457812511
MIR4482	2.23750266028072	0.0254328722192166
JPH1	2.23629756630132	1.31141683405992e-08
CARMIL2	2.23302078569142	0.0353893860816927
LY6K	2.22034796864842	0.00973061087682246
TRIML2	2.21630627910124	2.45326947507814e-16
NLRP10	2.21476685130796	5.07529959634513e-05
VNN1	2.20435904365779	0.0256666811957352
POU2F2	2.19990183938094	5.3215884692343e-27
SOCS2	2.19204587824076	5.20190913013302e-23
LDOC1	2.179824184364	5.94931309955195e-07
ASRGL1	2.17740596189147	2.05185753526717e-06
SKAP1	2.17119587884074	0.0259575782291347
MIR137HG	2.16371132032782	2.22664917569909e-05
HS6ST3	2.1480693827336	0.0454655480716699
GRB14	2.14654939339637	0.0422326009880883
PDE3B	2.14584814682164	0.00029202788522602
NRCAM	2.14140273447151	0.000257264139262922
POLR3G	2.13461160440243	0.000620743055948511
DLL4	2.13027545230028	0.0296878430232135
RNF144B	2.12843778989054	1.48548673772748e-17
TFAP2C	2.12824530764995	3.16508792755719e-18
PLAAT1	2.12594516610126	5.19668979847182e-06
SPANXB1	2.1240178248224	2.01729409005122e-27
DRAM1	2.12400088535717	6.83877395155798e-33
SERPINI1	2.12196174333034	0.0083005029621769
CHSY3	2.12019465111575	1.41923358124096e-06
CHRM3	2.10770221232864	2.70400131604759e-08
NEO1	2.1018495146448	3.34114655235053e-22
HAS2	2.09524894541805	0.000402406597846094
INSYN2B	2.08015471491464	2.51828916456786e-08
SLC7A11-AS1	2.07658424181336	0.0449973604904717
LINC00886	2.07568373108125	0.000127482368626603
CHST9	2.0741258106032	0.0451082642258978
S1PR5	2.07148629742102	2.03249112930456e-07
GJA1	2.06701983393133	0.000234647354313498
HOXB9	2.05674248871828	1.01168609375322e-07
CCDC102B	2.05217293468238	0.00680720112570302
PFN2	2.0401836482279	8.87273113357816e-15
PXDN	2.03599226866129	5.49263815174947e-20
GRAMD1B	2.03121108835553	2.34230255401581e-07
LINC00355	2.03017860238582	0.00153271522650891
RNF150	2.02505309050386	0.00630499234206866
IGFBP1	2.02329564268463	1.40781442429723e-06
CXCL8	2.02132778851504	0.00305262899014991
BMPER	2.01634335471983	3.45509600165776e-09
SLC22A18AS	2.01510366211754	0.00138888307720394
TENM3	2.01077212216207	1.2725104900717e-10
GNAO1	-2.000575050073	1.23224098775255e-05
PIK3IP1	-2.00361966676923	9.14529795931908e-05
SUSD2	-2.00718687346723	0.000526742899389711
TOGARAM2	-2.0109934929833	0.000178603742373327
PLA2R1	-2.01285708527199	9.44356884358714e-08
SNED1	-2.01963183187702	4.72408777584883e-07
TIMP1	-2.02512111363031	0.00049752163087854
MAMDC2	-2.0271437637606	4.73814896348392e-17
FAM107A	-2.02717896202318	0.00231868899809925
CTSD	-2.03472575626716	0.00700374366384751
SOCS1	-2.03630941339849	0.00162425659711173
SIRPA	-2.03645471486843	8.4988692282194e-05
EPHX1	-2.03721669095062	6.12315859844231e-05
MAP6	-2.03882385393518	1.42478807173856e-05
LINC01303	-2.04780673049921	0.000151320624559905
CIART	-2.04922812636124	0.00110016483580674
FAM83H	-2.04926057680281	0.00981105863873106
PLCXD1	-2.05069077261245	2.84098454110088e-08
HTRA3	-2.05093984055659	0.0027340833206872
ZNF528	-2.05766464930374	8.32452878837259e-07
LHX6	-2.05852617623663	1.87662992474346e-08
LINC01561	-2.06033961996861	0.00116166446589876
CRYBG2	-2.06215531333955	0.0355365913687016
LYNX1	-2.06437312593006	0.0402642203972925
GALNT12	-2.06774740167831	3.2460464587469e-05
TSPOAP1	-2.0691017831196	3.20519679563876e-09
TMEM8B	-2.06985272033894	0.000233737057866271
ABCC6	-2.07046340445351	4.16300317365252e-05
ANGPTL2	-2.07330137907445	5.8807890973209e-06
TRAC	-2.07420200081252	4.45316887780089e-06
P4HA3	-2.0797724591221	0.00109611566879691
CXCL16	-2.08094775387362	0.022498287297267
ARSA	-2.08122719625455	5.77014261592463e-09
VWA1	-2.08167104185157	0.0330048813314403
CNGA1	-2.08461688747267	0.000156105993630137
GLP2R	-2.09029783373768	0.0171355284720351
CCDC3	-2.10017695377371	4.3555112826721e-05
C11orf44	-2.10383322449682	1.58108685270362e-05
CFAP69	-2.10567907994106	0.0376254135842555
ELFN2	-2.10691973820511	3.38547947059076e-05
SMKR1	-2.11406918742426	0.0206189312639732
VWA2	-2.11737458485011	0.00398596178940322
DAAM1	-2.12059414994743	5.57803319210621e-06
TRIM61	-2.12808948876142	4.86278764997992e-05
SLC34A3	-2.13051386583928	0.0154715488222439
COL5A1	-2.1378644305471	7.89826540459477e-13
PON2	-2.13850672709976	0.000823153475109479
C3	-2.14556141968873	0.00218987712669114
CALHM3	-2.14843910114607	0.00184825616582192
CFAP70	-2.14908737611648	0.00888415850485514
SNTA1	-2.15645760124656	0.00248338109931727
GPX7	-2.15720246447455	0.000481108690623205
KRT81	-2.1593693216693	0.00221939927646518
COL18A1	-2.16992947996843	0.00228852761143399
CCDC183	-2.17011485384803	0.0482107931481518
CILP2	-2.17092308371081	0.0314754528397619
TECTA	-2.17447212275366	0.0431235528022393
NOX5	-2.18286310484562	5.13439153732691e-07
TEX22	-2.18956271107666	0.0391718303311081
RNF112	-2.19086438129067	0.000172746899879782
CLDN4	-2.19502814808765	4.18244980489707e-05
FANK1	-2.1953621341115	2.59923647300994e-06
ZNF429	-2.19847434737157	1.7772170294374e-05
MDGA1	-2.20064847713211	2.05736181985413e-09
IQSEC2	-2.20541325167509	9.96834724355608e-08
PTPRU	-2.2062678436557	6.3179070258649e-05
SHH	-2.20784655189282	4.97746029430314e-10
PCDHB14	-2.2127893595142	9.3074390501405e-06
PLEKHG4B	-2.22063432074617	0.000226976940249791
LINC02009	-2.22239848262139	1.63308366957431e-08
VPS37D	-2.22307788395516	0.00283686435963941
PRSS2	-2.22342679401332	0.006212823727969
LYRM9	-2.22739242661656	0.0422418105638472
SLC29A4	-2.22863147813366	0.00608529428407732
MISP	-2.23130501869795	0.0057557620732915
ADSSL1	-2.23710363111225	0.0348098156210462
FBXO25	-2.23797866935133	4.57817705571314e-18
SEPT4	-2.24299673981344	6.16397177171976e-09
VTN	-2.25470961170672	0.0218458427804288
CDK15	-2.25843513169002	1.33457530048885e-11
GSPT2	-2.26356089830599	1.15820525803467e-20
SLC37A2	-2.26545037204664	2.31033435506075e-07
PCDHGA2	-2.27177726399466	0.00488577477521868
NMRAL2P	-2.27318474345724	0.00735366823228444
N4BP2L1	-2.27350781879925	0.0061408403396291
TLR8-AS1	-2.27411032814727	3.87999224913722e-06
COL8A2	-2.28074517236897	0.00129448998899214
SLC27A3	-2.28784983897922	4.69695822986019e-07
RHOD	-2.28993503376514	0.00142789637147046
EFCAB12	-2.29325966111077	0.0275305169698074
AKR1C2	-2.29485869084869	3.20423957864111e-07
BMF	-2.29650161220857	1.44958304697299e-06
MYO15B	-2.29696276730451	0.000809417909772856
ZNF542P	-2.300114962877	2.24152045131648e-09
KCND1	-2.30097225587532	5.85780020395372e-07
MIR210HG	-2.30569666934295	9.58190251241301e-07
FAM225B	-2.31245125316899	1.4643882323197e-08
S100A4	-2.3163423714959	1.68754659876825e-07
RAPGEF4	-2.32580266897451	0.0450391478190418
MB	-2.32701600793408	0.000596155841667903
PLEKHS1	-2.32749116409739	6.64670290526657e-14
CLU	-2.32788593421421	4.29305472962783e-10
LINC00589	-2.32830735365101	0.00115055398675904
COL7A1	-2.33038328019804	5.9454603154957e-15
SLC5A11	-2.33425705810287	0.0206260022799775
WAS	-2.33431705499782	0.0028742422757322
SPINK4	-2.34007404156363	5.40864915939165e-05
STS	-2.34181505272561	2.49987529477466e-12
MYO15A	-2.34502046269021	0.0146516257323423
KLRC2	-2.34795382739289	0.00177160723031209
GYG2	-2.35026144969994	6.17346046389086e-08
LINC00106	-2.35080254066955	0.00518108397419139
PCDHB13	-2.35523178377834	8.91308807904114e-10
UBE2Q2P1	-2.35654953345913	0.0446164515818774
SPOCK3	-2.3603549564898	0.00553610972173986
RASD2	-2.36339829261363	6.32277352435258e-07
GJB2	-2.3689165145873	1.05055932148526e-18
GPC1	-2.36968812607643	0.000678866827044227
SLC2A12	-2.37316668136805	3.75235681297008e-12
LINC01411	-2.38150095972036	2.35457108185651e-06
CEBPD	-2.39800169815081	0.00693201246755391
FLVCR2	-2.39912180616241	1.70279096321236e-09
CNKSR1	-2.40283122095995	5.78746122573452e-07
CST4	-2.415385439862	0.00241209576742441
GSN	-2.42129185841099	2.00425868475412e-06
CRLF2	-2.44115309583319	6.57424081318733e-06
NACA4P	-2.44202320132417	0.0275449657317875
SVIL2P	-2.44325183759554	0.00996047926556683
SLC12A8	-2.44428541995407	3.51252780578394e-09
LINC01503	-2.44868946509384	0.00259223009889235
LINC00173	-2.45088870672545	0.0111085320321858
MMRN2	-2.45881609741406	0.0052033012004837
KIAA1217	-2.46110127028254	1.14704959628244e-56
ZFP3	-2.46914417841587	1.56599506157086e-06
DENND6B	-2.47508979808502	0.00222350976528377
GGT1	-2.47565763818	0.0261715214558277
STAT4	-2.47944803475829	0.019268808360002
GRPR	-2.4824284084809	0.0008124168838574
FGD4	-2.4918434266398	0.000334238396420515
LINC01910	-2.49711564240269	0.0375686970559717
RDH5	-2.49734005268145	0.0154325827659526
AKR1C3	-2.4990531899425	1.22018245435084e-16
SLC40A1	-2.50579755031656	2.74382650633111e-14
ASB2	-2.50781734378297	0.000506863591624476
FOLR1	-2.50864605284133	1.70056437744996e-05
UNC5B	-2.5091807282851	0.00798605126244275
DPP4	-2.51792699788446	0.00110112340082326
SPON2	-2.51828076482786	0.0118462876806697
ST8SIA1	-2.53235762697603	3.45708426166486e-05
CYGB	-2.55387106679665	0.000922447439583248
CDS1	-2.55694570376253	7.77810343828082e-06
LRRC37A9P	-2.55944566506843	0.00850786249536882
LRRC61	-2.57097128430815	0.00133953230287537
PMEPA1	-2.57479637525542	1.72552933119398e-23
METTL7A	-2.57825013213481	5.60039006222302e-28
CSGALNACT1	-2.57932063947183	2.2155268308749e-23
LINC01638	-2.58525142776269	1.56787042276234e-06
SLC16A14	-2.58960637568542	0.000389506508533929
INPP5D	-2.59678552084273	0.000443055751261583
NXF3	-2.59900326365794	0.00115505877715896
BEST1	-2.61190549933249	0.000657896303308189
IFITM4P	-2.6180328084338	0.0164765552132036
EGF	-2.62908922797565	1.13064727104739e-07
PODNL1	-2.62909741943787	0.0126821679726329
MYH16	-2.62910926900056	1.50160227655135e-05
GRIK4	-2.63479046992326	5.5590499829728e-16
ALG1L7P	-2.63784492169366	0.016212202385654
ARHGEF37	-2.63854637269465	1.41539665921599e-06
ZNF727	-2.64623713017639	0.00166777825019656
JAG2	-2.64787341326173	0.00207687195758553
DHRS3	-2.65138301239297	4.31080430708813e-05
DLC1	-2.65332152785169	5.15955112368234e-36
GBP2	-2.65463343613033	2.00397780873843e-23
F2RL3	-2.65686973201832	0.000203383524011844
TMEM37	-2.66795273661277	0.000304237386010785
NLGN3	-2.67087878778228	3.54481600318908e-06
CDRT1	-2.67223305018207	0.0256465454320181
MFNG	-2.68263747098301	2.62781302356016e-09
SELENBP1	-2.68845209607237	4.86284354108364e-07
HKDC1	-2.68925899648749	7.94646364371453e-14
SGO1-AS1	-2.69968042543243	0.0239293202338569
RFLNB	-2.70413556573479	0.00544696357751296
IL32	-2.70587459436367	5.29487138957696e-05
VSX1	-2.71304268114541	0.0083005029621769
ALG1L8P	-2.7133678716311	0.0367634899569051
FAM13C	-2.71425099571319	7.53292445674844e-05
TMIE	-2.71582996352982	0.0111659514652048
CSF1R	-2.72848328482221	6.39087068020948e-06
LRRC15	-2.7361481344311	1.83157962643214e-11
MCF2L	-2.73645386612725	0.00996880727296667
LINC01275	-2.75141853314903	0.0305695280399134
FPR2	-2.75816354349703	0.0037935340138034
NYAP2	-2.75832383374094	0.00133953230287537
HSPB8	-2.76579527271394	0.00021162188235625
CSF2RA	-2.77228140598713	1.95392095817053e-36
KNDC1	-2.77375388425614	0.00397819044393794
CST1	-2.77426634235976	8.49714075841345e-06
CCDC74A	-2.78571364047578	3.11813941443968e-10
LINC00639	-2.78720329702686	1.62885541455494e-05
DAPK2	-2.79618108697861	2.86801378195644e-11
LINC01088	-2.79689361100105	6.79269005474133e-05
C15orf48	-2.80958014916214	1.3298303609432e-06
JCAD	-2.81082726453821	8.65816959216822e-33
NHSL2	-2.82289270915515	7.50279302880146e-13
MEIS3	-2.82347738822408	0.00100370623751141
PLAAT2	-2.83301310004396	0.0274382572624381
RHBDL2	-2.83304718414098	1.50456352531383e-08
ANXA8	-2.83646064576178	1.74237160448985e-08
TMEM225B	-2.83965475022519	0.0033229840961506
SCN1B	-2.8430603158186	2.33406805359083e-13
LINC02562	-2.84806088898787	0.00151867416805393
MAP1LC3A	-2.84977933269824	0.00075720477568996
ZNF525	-2.85054526018826	0.00139931220433097
UCA1	-2.85208446098312	3.86634070738328e-09
RGS6	-2.85548018388653	0.0470797079904999
KRT7-AS	-2.85643326217961	2.02745371381568e-15
AQP1	-2.85934418685589	1.55706072514078e-06
ABHD11-AS1	-2.8608599150569	0.0185920385727975
TMPRSS2	-2.86727656974683	0.000263965487978003
PPFIA4	-2.87412896224091	1.14824605460773e-10
USP6	-2.8876863821305	0.0316594640597402
CA9	-2.88953023682174	0.000280461236394314
SLC13A3	-2.8961551484112	8.43267012453652e-05
CYP1B1	-2.90494340941289	9.71795946914319e-11
ABCA1	-2.90788394772594	9.37897368167334e-27
ZMIZ1-AS1	-2.91973918456079	4.1486849010188e-10
DGKI	-2.92381529859364	2.88839421328214e-05
S100A5	-2.92755135697575	3.97254298733896e-06
ADAM12	-2.92764105191453	9.4104371689238e-16
PRELP	-2.94679047080709	0.00049108521852628
LZTS1	-2.94717027195601	2.28769209819404e-06
KRT7	-2.95364710087086	2.65658741719559e-12
PROM2	-2.95659780344435	7.51797868574909e-07
CREG2	-2.95805672161427	0.0020074867331758
FKBP9P1	-2.98005097206863	4.71638875261555e-10
GPNMB	-2.98163332870129	1.70710886807909e-05
ELF3	-2.98937395176682	9.16064811351736e-05
TGFBI	-2.99733747803601	6.13314625833133e-21
PSG5	-2.99762404805257	1.19624489687442e-11
IL10RB	-3.00038563322196	0.00457261080237766
ARSD	-3.01649908087995	1.64032534678434e-13
PRSS22	-3.02303619662108	2.38762470178033e-05
ZNF630	-3.02937747515189	2.10008363289737e-05
ZNF117	-3.06293095302486	0.0113455032290513
GPR55	-3.07315922901956	2.50770237041901e-06
ERV3-1	-3.0799462051611	2.29501673051087e-09
CCDC74B	-3.09183610229737	0.000385550276725557
FER1L4	-3.09566571864545	3.42686412752622e-07
FAM133A	-3.1035591388622	9.39727470477363e-09
IFITM10	-3.10550572566068	1.23817282120542e-05
OLFML2A	-3.11568619494415	4.70778477410185e-18
PPL	-3.14143069116226	4.75141662100503e-15
ALOX5	-3.15354255308301	1.15121203001018e-08
WNT9A	-3.15547416168401	5.32419336324453e-14
B3GNT8	-3.15642871366555	0.000259164209438651
RASSF9	-3.16048931785969	0.00232068247500739
PIGZ	-3.1633989555925	5.96424717179906e-08
C4B	-3.16637730729368	0.0142850994339172
ANXA8L1	-3.17749394827007	9.67342017649063e-11
SLFN13	-3.18331835874248	1.38906448666209e-31
ZNF334	-3.19997450051968	2.07699005769167e-05
IL1RN	-3.21687174421048	0.00968472816532637
PLXNA4	-3.22086228523128	5.71781003717431e-25
TRIM29	-3.24197560764757	1.38928395760556e-08
MLXIPL	-3.2428643987005	4.42225608846821e-07
PI16	-3.25524730626138	0.00034596086156806
PCDH1	-3.25841912875329	8.60430487663151e-13
ZNF382	-3.26866130671761	0.000223799982015968
STMN3	-3.2817128321837	1.20920527405387e-11
MFHAS1	-3.2935439069706	1.21224982557385e-33
ZBED6CL	-3.30082346813107	4.81678054208746e-13
PKNOX2	-3.30415324968419	0.0062164172063283
PTPN6	-3.31449089588655	6.30855189886921e-12
HCP5	-3.32816418113378	6.44459733407462e-11
GJB3	-3.34059768915311	0.000119201394920098
TP63	-3.37346033368868	0.000233933770887084
LBH	-3.37378360939881	5.46799982783801e-16
SNCG	-3.38285000912376	3.55547379127108e-13
SYT12	-3.38597978827645	1.88385888740899e-07
MIR34AHG	-3.38925305325208	1.82805660509876e-16
ATP1A2	-3.39047925252324	0.0279517881837771
RUNX3	-3.39820559838708	0.0385942107833945
DGCR9	-3.39903785428395	0.0163784129189524
LINC01203	-3.40343183655388	1.75641928120935e-05
ZC3H11B	-3.40796780901111	3.21561778851762e-05
BTC	-3.40863900290388	1.036939095898e-08
ZNF415	-3.42193426994745	1.40969534416401e-14
ZNF610	-3.44182874575524	2.50664248996951e-05
CPNE7	-3.46656781946856	2.23627929345809e-09
DIRAS3	-3.47318212585574	0.0145866630153577
TP53I11	-3.47541637613693	9.71795946914319e-11
KIF26B	-3.48596037747229	7.02520615703498e-12
DNAJB13	-3.50726813488179	0.0417880018442001
RDM1	-3.53512929329607	1.04716997083238e-08
SLC2A10	-3.54134273747875	7.42915985716676e-08
SNHG18	-3.55281942364466	2.64652521755975e-12
TBC1D29P	-3.58326759031977	0.000168207918068014
BEAN1	-3.59582501840533	0.0239458849840088
LINC00271	-3.62645411826236	1.57601780799522e-05
FAM86B3P	-3.62977109192773	1.23161524585585e-08
ST6GALNAC2	-3.63564778656636	1.54019803736223e-05
TTLL2	-3.63762800596087	0.0112101001668938
IRX5	-3.6669878670416	2.15027408141968e-14
KPNA7	-3.68167860783855	0.0225212858528249
FBLN7	-3.69871945678196	4.9465271364675e-19
CST6	-3.71105285040302	4.97752474082718e-14
C19orf18	-3.73940707285248	0.00107820630027179
KLHL3	-3.76318566695829	7.18617906306905e-09
ZBTB7C	-3.76698272515829	4.72140397811129e-07
GPRIN2	-3.77130985660664	0.00241209576742441
ABCC3	-3.78038201637262	1.30270988103039e-63
IGFL2-AS1	-3.82769096069632	0.00017732551832404
C7orf57	-3.82859580252094	0.000700911192016301
C8orf74	-3.83878332603565	0.000170693103227046
PPP1R1C	-3.84073401781301	0.000203408034032277
FPR1	-3.86645215682693	1.50456352531383e-08
MAOB	-3.91094289609163	6.13322574039799e-05
LINC01085	-3.91280698280774	3.21517762205072e-11
PLAAT4	-3.91306852976325	2.00882951491183e-11
TNS4	-3.94281416883647	1.03719695671778e-19
CHI3L2	-3.94351939806724	0.00356867231575204
SOST	-3.94366152851456	1.57985247836586e-05
IQCA1	-3.94483334488275	0.0299637145341383
PBX1	-3.94798417870706	2.77617292193506e-57
SEMA5A	-3.9662108311053	1.80759837990712e-17
MVB12B	-3.96826025069315	8.1685674835524e-22
LINC00316	-3.99444780209619	0.0491019461798326
CMPK2	-4.01256386511616	0.00320067727932769
SEC14L6	-4.01509082810326	0.0367453619403834
CD37	-4.01536481867739	0.00064399326968852
PLXDC1	-4.04578457869989	0.000368265376685712
ARSI	-4.06891688107687	2.01046326912219e-12
SLC6A16	-4.07369307459628	0.00502142383060697
PCDHGC5	-4.10493701805418	0.027172829999289
CLDN2	-4.10686511548375	3.47369783119029e-25
C2CD4D-AS1	-4.10901598437988	2.62053127517408e-07
SORL1	-4.1117176862748	1.00234022466887e-65
LYZ	-4.11310842395351	0.0317402934458894
AREG	-4.13632088457926	2.29825924723735e-47
S100A2	-4.14477374321501	2.37968298657532e-17
TSPAN11	-4.14851638838007	0.0291960307971354
NLRP2	-4.15545379480626	3.27653337478823e-15
HNF1B	-4.17780463478276	0.0355390569333964
MDFI	-4.19790995517467	2.63792684854423e-06
LINC00525	-4.1986300089081	0.0101370894436102
TNFSF10	-4.2023319908554	5.1521877957247e-41
INSYN1	-4.21590617121488	0.0320885179220181
HCLS1	-4.22868914779425	7.85709135657776e-17
RNF224	-4.27909115624765	6.54598662687297e-05
CLDN23	-4.28051356537605	4.02820463070937e-16
IRX2	-4.28735444581992	0.0117948042730987
SERPINA5	-4.29600864272067	0.00237326537674038
ANKRD65	-4.31163799588688	1.48774488880462e-05
ITIH4	-4.31645004549725	0.0179824037668396
SOWAHB	-4.34637635142224	0.0365593925540199
BMP5	-4.36562530560241	0.0177301330462445
TCN1	-4.36732219836584	9.3430177318758e-07
CTAGE4	-4.37942937777095	0.0298518436687713
ALG1L13P	-4.40283573211287	0.0180325836376345
CPAMD8	-4.42832372815704	0.00216692606291349
C2	-4.43999104600697	5.62080030366789e-06
RNASE1	-4.4613674302108	2.57865959208103e-06
C11orf86	-4.46329124761206	0.0001739426797942
EXOC3L4	-4.49378542207932	0.0174958981123112
DGCR5	-4.494970265095	3.21103806080114e-16
ALOX5AP	-4.52018678300318	9.24759605898863e-06
TRBV6-5	-4.54143425258823	0.045656622129399
THEM5	-4.57500453104806	7.71298506179332e-11
PDE6A	-4.58323121322496	0.00760233314601284
LINC01234	-4.58433679436081	1.06823831101346e-16
GALNT15	-4.59760496162057	0.0389776751717657
CFP	-4.60886180352043	1.31491348002577e-13
COCH	-4.61074298871006	1.55534292491493e-09
MYL1	-4.62838367226981	0.000807572113744656
UPK2	-4.65755228994709	0.0132837518393764
IFI27	-4.6723715124664	3.34899368636314e-15
PRSS38	-4.69538210348768	0.0200603549212426
RBM47	-4.73744877582406	4.22074630071905e-61
SVOPL	-4.74971345356945	0.0120550316916665
GASK1B	-4.78970666036655	3.01658572128261e-10
PSAPL1	-4.79633609457479	0.0126005162861766
ANKRD7	-4.8523679623861	0.00435231023198009
FAM87A	-4.87143916582485	0.0105512363810987
DPEP1	-4.96923773910653	0.0155249047918472
RSAD2	-4.99886753218762	1.16686887873617e-08
SCNN1A	-5.0345226955822	1.6921797059077e-39
MMP17	-5.1426878491797	0.00751682843798309
ASTN1	-5.18311985948394	0.00253863353534339
KEL	-5.18766440284651	0.0128256944380386
PRAG1	-5.20050709572976	4.54434233301416e-21
CX3CL1	-5.20464543198219	8.11426253574854e-19
RAB7B	-5.2131165565431	0.000193134968467717
SLC2A5	-5.22540659931304	0.00164635740119998
DRD2	-5.23893887947084	0.0094312458746826
LINC01940	-5.24438969108	0.00336288766109365
SCARA5	-5.24464461026169	0.000100300860717881
LINC01770	-5.24800940598708	0.0171154790000793
KLF14	-5.25332205072811	0.00565943408044025
ADRA2C	-5.29620390522709	0.00771460457876104
LINC00664	-5.35531424142515	0.00312243209848448
CRTAM	-5.36618661630845	3.82254203319654e-11
MYCBPAP	-5.3825735885476	0.000730350891416932
CFI	-5.53853923641952	0.0164783713793896
ACKR3	-5.54044469152682	0.0249451219900108
CLIC3	-5.5415968650478	1.94748194734148e-11
EPHX2	-5.55056639512921	8.33313433161882e-05
MUC1	-5.58630172890318	6.67980776889346e-26
CAMK2A	-5.59000165752904	0.000352673813053802
CLDN11	-5.67095288219449	9.86270670254821e-05
TRBC1	-5.80779422387622	0.00156571020799663
GNG2	-5.8283601078169	1.44887507013992e-10
IRX1	-5.83930813382207	0.000141365990348071
IGHV1-14	-5.89836562249044	0.00239598778242812
SYT8	-5.94615772856727	0.000229279401097814
VCAM1	-5.95528132455058	1.0698382450914e-09
RGN	-5.9825066282336	5.47310409112408e-05
SORCS2	-5.98996664473785	2.1273027373048e-30
FAM85B	-6.01012370755889	0.000293416516438183
ACTBL2	-6.10580483888699	0.000443345830154954
GUSBP5	-6.1169141876559	0.000176686415170764
CES4A	-6.12870409991001	2.3454442903353e-05
ARHGEF25	-6.14762573442716	7.48174639682786e-05
KIAA1211L	-6.25035375573133	0.000112485687943991
KIR3DX1	-6.30784003902902	5.47096293055967e-05
SERPINA1	-6.32047501789481	1.02636511177555e-36
PLAAT5	-6.4147605003252	2.74409626172575e-07
TRBC2	-6.42954655856952	4.14581029541951e-05
ZP3	-6.48510971831365	1.34840806096374e-05
GDF5	-6.50285340560479	3.08342734172649e-09
ADAMTSL2	-6.57710248209189	1.93381306952805e-05
TMEM130	-6.59798469216798	2.88038420181689e-05
EVC2	-6.60518136235607	5.60423783819749e-06
NACAD	-6.63870634896743	1.55491297001771e-05
MUC4	-6.69329944068939	1.69266047332124e-17
SLC30A10	-6.69955825706801	2.03448774072545e-08
APCS	-6.7636035167364	1.57601780799522e-05
ATP2B2	-6.7875501085075	6.3562811779255e-08
PSG1	-6.83022849780672	3.39766878002414e-08
RARRES2	-6.88235746913097	6.223234078593e-32
ADAM28	-6.92571248734571	3.50222354234498e-14
RFLNA	-7.00098654134374	3.7223521766254e-05
LINC01505	-7.08199926467325	4.54232003142706e-14
RNF144A	-7.15536277095759	1.43296424929877e-28
IGHV3-15	-7.17577076746138	1.6445035544785e-06
ADAMTS14	-7.27677939559648	5.50581968541775e-10
LUM	-7.28229434193998	6.0240543693994e-07
SLC7A4	-7.33540270529558	1.43583515877012e-06
C6orf223	-7.37267145184695	1.84270024215023e-12
C1orf115	-7.48335074044162	2.34230255401581e-07
PRDM16	-7.49406034128755	3.1778170294031e-07
ADGRF1	-7.57341104563913	1.8971785215452e-66
LAIR2	-7.65512715396252	6.39053107277346e-08
VSTM4	-8.44589601944747	0.00113112882426273
LGALS12	-8.68206498428021	1.50447479526112e-27
HSD3B1	-9.15839340941484	1.32268587033226e-11
COL1A2	-10.4034854696479	1.5112137324721e-15
