# Supplementary material for: Comparative analysis of protein-protein interaction networks in metastatic breast cancer
Source: PLoS One. 2022 Jan 19;17(1):e0260584. doi: 10.1371/journal.pone.0260584 (PMC8769308; doi:10.1371/journal.pone.0260584)
Supplement: S4 Table — (TXT) [file pone.0260584.s006.txt]

S4. Table. The 662 DEGs in Lung metastasis cell line from breast cancer
symbol	LogFC	adjp
IL13RA2	10.3028815669631	1.04577910205465e-13
KCTD15	8.93462099442475	3.11582573409004e-11
DGKG	8.93216188589805	6.12016607547104e-11
IGSF1	8.922788867499	4.7692391863954e-11
PADI4	8.44579153568764	1.86845723382353e-12
SPARC	7.86522419587408	1.38832690677776e-66
FKBP10	7.85707780058104	6.01176188221793e-47
SYNDIG1	7.77045061606395	2.50962626451293e-27
LINC01748	7.33380389700809	2.15776394120054e-06
MMP3	7.06060609363701	7.77837763785442e-07
ESM1	7.04892665186136	9.85444765951763e-05
AMPH	6.95358274926552	1.08605906962151e-38
MUC15	6.87955052078915	1.99487902942886e-05
PLCB1	6.75369832265384	5.83104495623352e-23
HAVCR1	6.7034356479268	4.89635620810076e-05
LGALS9C	6.66496603614106	1.58643620118354e-07
MAGEB2	6.64983459675226	7.45042115249848e-32
IL1B	6.53043022308879	5.89606187917128e-37
ANO3	6.46729540996711	3.80149888042175e-05
MMP1	6.36788265606767	1.32342989932926e-83
LINC01865	6.31283099424626	0.000266018998154881
TMEM244	6.13697071989592	0.00113776560043474
CCL16	6.12144961516055	0.000734311385410181
PTPRN2	6.12104047601786	3.09992008196363e-50
LCP1	6.06995388986129	7.03658431195255e-70
LINC02434	6.03676592517793	0.000930049726474819
IGFN1	5.96014791332377	4.80826827810278e-05
PI15	5.95782897395207	0.00267075870781423
ISLR2	5.92427534383881	0.00181244998346923
TENM1	5.91929481653515	5.68334942336038e-18
TEX41	5.87822595025869	6.44651162270812e-06
SOBP	5.87079926342707	2.10499951891826e-14
C5orf38	5.81725654151475	0.00838841383668557
GPR158	5.76823679491209	1.4391423383819e-35
SLC13A4	5.74085530143503	2.50701026222257e-19
CPXM1	5.73954235335128	0.000512287760377883
FGF19	5.72350625027301	0.00275744445451023
CCL14	5.70963448254573	0.00588888348229537
IGSF9B	5.54721770496207	1.13292647065683e-07
LINC02241	5.50271107680462	0.000800401684288861
CASC9	5.48931923298705	0.000903321883171741
CD4	5.47459586638905	0.0150552586244065
NCKAP1L	5.44979659904696	0.000842141478440899
TEX15	5.39871194816137	0.0255436450736244
FRMD7	5.35488031551922	0.014301518550426
NKD1	5.33940961509207	0.0121787243248941
AGBL4	5.30419856446414	0.0142688017101783
DCLK1	5.27528243919674	9.05155467819444e-38
CSF3	5.25230121270064	2.14296860996502e-24
TIE1	5.24487496338693	0.00106661333001512
HOXB-AS3	5.24185904027428	1.54255563386429e-06
FOXA1	5.20073224578243	0.00096208771059887
CCN4	5.1732693342594	0.000555669411760117
ADD2	5.15586799291617	6.13086445537995e-15
TRPC4	5.15017008588374	0.0020768879250565
FAM83B	5.14675198200301	0.0317931782973808
CNTN5	5.11568727545351	0.00181052918483756
WDR72	5.09221784905536	1.95874590952367e-25
KCNJ12	5.04279579101704	0.03696291266301
TENM4	5.022466599622	0.00200761732399292
PDGFD	5.01446830261685	2.01714462325484e-08
LINC02389	5.00491854674626	0.0181035070162084
PIK3CG	4.98297233488417	1.56992133515817e-14
TM4SF18	4.93875721703194	4.99202711151563e-11
MMP2	4.93621466787157	2.53003700862807e-14
IGFBP2	4.91518942787424	2.40764883015529e-09
MRGPRX4	4.90853083030504	0.0498252556429639
LINC01139	4.90613857886769	3.57148460917978e-49
LCT	4.87748834336839	0.00928986665629266
WNT1	4.86974641042129	0.0341000366215541
LINC02328	4.86645522842485	0.0464416557527373
GYPC	4.84286520171608	5.19924689534356e-11
GALNT9	4.8017631739427	3.98311695513356e-08
FCRL6	4.73307281702196	0.0191442637376321
FLT1	4.69369808371309	0.00413967422836104
SMOC1	4.68983781724472	0.0158379915330634
LINC02377	4.68223339184009	0.00857928274324814
FBXL7	4.67843717317299	8.55042566363417e-18
DOK6	4.65718751373846	0.00224747273146284
FGF13	4.62400246117608	2.68887687116516e-08
C16orf54	4.58082887484462	0.00373960999626147
LRMDA	4.54898767753111	1.31288301930493e-05
DOK7	4.53036809305671	0.0118891809858877
TMEM40	4.5206737665981	7.76601078407172e-13
KIF6	4.51826803851629	0.000135400195371994
POU3F2	4.50583626017969	7.91474296152746e-09
CLMAT3	4.50114958666888	0.0374055517497728
P2RX7	4.4940727140468	0.0495868874598138
LINC02104	4.4578882744574	0.00435406251290048
MIR4697HG	4.45405267578407	2.62652583396006e-08
AR	4.42832330473577	9.93776827896152e-64
LGR6	4.4159256805501	4.51607058162595e-17
WTAPP1	4.41082370129202	0.0398712358422531
GABBR2	4.39058049556872	2.19583292102612e-09
BEX5	4.37913638258803	0.0125379705649527
RTN1	4.3715214880689	2.56836910158482e-23
IL6R	4.3702542065441	1.89970078759591e-15
ACTG2	4.32084601052415	3.6845453371993e-08
GALNT16	4.28364339461718	1.58413412421097e-13
GUCY1A2	4.2789846844596	0.0331953888515892
ENG	4.26774418448119	1.02520757614595e-29
RASEF	4.26731758907799	1.49658243803544e-08
PURPL	4.2598663450249	0.00140426893732954
SNCAIP	4.24921453129944	1.96723809066889e-17
SIRPG	4.23207596564716	0.00174113330850549
ROBO2	4.22196180686122	0.0191442637376321
HOXB6	4.21263551368333	1.20035975222701e-06
SYT9	4.20419987206343	0.0365025536721721
CPA3	4.18534959601226	3.25231229107371e-13
KCNMB2-AS1	4.16562039041488	0.000100051526968946
KISS1	4.15194186574046	5.8396455561379e-11
MPP4	4.14901869661323	1.54310342530252e-58
LINC00565	4.14432306546119	7.17418478406453e-18
LPAR6	4.135759132866	0.000423922853965848
FMO3	4.12820773171619	3.05984737896918e-29
SETBP1	4.07025414082787	1.21747564915686e-06
TENM2	4.06506872079792	0.000425985730350033
CNN1	4.06436931479638	0.000413351052567524
TMEM30B	4.05199956711977	4.84032564921267e-05
KAZN-AS1	4.04126294023111	3.32051417647331e-09
CNTN1	4.020110911928	0.0024510292837242
PAPPA	3.99465597545437	3.30229233474233e-53
TMEM98	3.98740251733592	2.99502389856278e-14
GALNT14	3.984314098138	9.24442581287152e-16
BCL2A1	3.98288342480656	0.000617439070316471
RNU1-59P	3.97770151923991	0.000695221951380477
SERPINB5	3.95469586614639	6.97157440396601e-05
FBLN5	3.94936147730084	9.91288741552415e-11
PHGDH	3.9444233756323	5.30541725559726e-14
PAPPA-AS2	3.92721048600529	7.81157739930815e-07
NKX1-2	3.92614690819181	0.00125898210630661
MRAP2	3.90936668157939	0.0193310561249165
LAMA4	3.83299764200928	3.40628324317077e-31
OVCH2	3.82980199019808	1.88987112352469e-07
NELL2	3.81660071139035	4.04495195732708e-11
KRT33B	3.80090654775686	0.0307339570192115
KCNQ3	3.73609502724163	3.11582573409004e-11
PAPPA2	3.72161931445554	2.12447447044014e-11
PARP15	3.71393540315863	5.25709171529015e-06
MYO1D	3.71213502666936	9.95293875807946e-23
IQGAP2	3.71200033600827	1.46299437944701e-09
HOXB5	3.71168898946683	0.000129090004306154
LINC00632	3.67536619337055	0.00471573313755511
SLC16A6	3.63974393924071	3.75859003633972e-16
KCNE4	3.63569935835739	0.000411775897811317
PDGFB	3.61535042233131	1.23235541260828e-06
ALPK2	3.61492238540307	3.18344939932364e-21
OR10A3	3.58924366041843	0.0188629561377148
HCN2	3.5888986590645	1.56974735421162e-07
G2E3-AS1	3.57660958696194	1.12714994213216e-05
TMEM132D-AS1	3.56912924510811	1.35556982643769e-05
CASP1	3.51775821852714	2.57741768180827e-11
MUC5B	3.46275641161507	0.000425985730350033
PADI3	3.44416149602696	4.9100911562212e-08
LINC01615	3.44358945306679	2.8145747041688e-24
SLC22A18AS	3.44007646789599	9.45884611249281e-10
SH2D2A	3.4315584736791	1.94859700964606e-05
LCTL	3.41807658893839	3.723521296329e-13
C20orf197	3.37380664845958	0.000451688478199574
PRRX1	3.37141322209307	8.01932155810652e-09
SRGN	3.3641448794156	4.75653168134949e-55
PCBP3	3.34560822712294	8.77474259009456e-17
LMO2	3.34411320638241	7.76694646790382e-13
GPR85	3.32493738827141	2.03673556842685e-10
OR5E1P	3.31626480341109	0.0312782255763087
DUXAP9	3.3138106260273	4.02305886653613e-14
KRT17	3.310850840323	0.00158781499467181
KCNK2	3.30711121523912	6.13086445537995e-15
SLC16A2	3.30095555230747	1.03272014075703e-17
PCSK5	3.28772940108364	2.75296146520875e-09
DUSP1	3.28535865243056	5.03704625385057e-12
EBI3	3.28156610206952	0.000176790855803588
LINC02300	3.27089139882275	0.0236407032607396
SLC19A3	3.25885465435759	4.43683233046017e-06
MSI2	3.25636746140258	1.54880136658116e-21
PDE3A	3.21632562815023	0.0107009445593011
DZIP1	3.20053147620332	3.36315032416044e-17
PCDHB2	3.20000867299673	4.56255967230687e-05
LAMA1	3.19544068523012	8.20344503585045e-17
RORA	3.17710978461992	5.59987047636549e-05
FAT2	3.17351316565324	4.61459248440405e-05
ARHGEF16	3.16746174458543	2.0327868396052e-07
METRNL	3.16002213076232	0.000223831091989485
KCNT2	3.13607341884139	0.00681717564413299
LIN7A	3.11754792345552	0.0172764171501935
RTP3	3.11283256870778	0.0323107481833893
WNT5A	3.11245278334802	0.000103735296066088
SYT16	3.09107406339242	0.00148090704810647
IRX2	3.07830806572388	9.93585625225976e-06
DUXAP8	3.02913959578354	3.18344939932364e-21
SPOCK1	3.01842759593215	9.25660467189764e-29
TNFSF4	3.01295294941776	1.34286870105818e-14
SOX5	3.00554727201504	0.00534860599372359
ANO2	2.99823735939223	3.29205112399151e-12
AIF1L	2.98645307924018	5.52901114233311e-17
SIRPB1	2.97953963775011	1.53169544909306e-12
RAPGEF5	2.9535527932909	1.45745513948849e-05
IGSF3	2.95058095174386	2.5457431861323e-29
CCDC81	2.94461664235268	0.0471861849273338
KRTAP2-3	2.93849329379542	2.6923371463149e-08
ADAM23	2.93571093080215	7.65051690971343e-07
MARCH4	2.93389456282353	1.70079411628999e-26
FAM155A	2.91549277959987	1.49367955058555e-06
CYP4A22-AS1	2.91540351240351	0.0392730848283835
DOCK10	2.88355341529051	0.000265076702134937
ELMOD1	2.8809976133645	0.000416121835201497
KBTBD8	2.8794632128611	0.00109811503044475
DENND1C	2.863859318837	0.00680460960453432
TNFRSF8	2.85107839995356	0.00976355991658079
PDE1C	2.84389454419849	2.48873119049544e-12
TTPA	2.8436088580573	0.00207014956108675
LINC01291	2.82808559042328	0.0018331654456044
TFAP2C	2.8280300654613	2.2931288477516e-32
EAF2	2.82204650031681	0.0157421537781487
IL2RB	2.82128769803593	0.0159169575431399
LGALS9B	2.8123259726076	0.000825896168992915
AFP	2.81214007039435	0.00179217635490443
SNAP25	2.80433711093835	1.00553081709999e-07
CDH3	2.78998204679377	5.20138894373737e-06
SPHK1	2.78385311018302	2.89865633065702e-05
PHACTR1	2.7827067068301	9.25759655064468e-15
CHRM3	2.76755365642691	2.10499951891826e-14
PARM1	2.76405404417081	2.79005042250343e-23
SLCO4A1-AS1	2.76245130338559	1.26795550485783e-10
BMP2	2.76104384757793	7.86197016393769e-07
ADM	2.74670297826144	1.58642916294298e-09
COL1A1	2.71759963446187	7.66484239392896e-10
DEPDC7	2.69706066607859	4.92973436178035e-05
S100Z	2.6890880621314	0.0175625479287579
LINC01293	2.68090794046763	0.0047529902942294
MSX2	2.67593330265592	3.85395641918729e-08
DRGX	2.67412898499903	4.00403219816461e-05
DDIT4L	2.67374309440429	7.65051690971343e-07
FBLN1	2.67079715020403	1.33968760714573e-09
RNF150	2.66307261566636	0.000100876248838936
PSTPIP1	2.64758296807627	0.0185204501843824
LNCOG	2.63660742230438	1.07962842775847e-11
IL7	2.63620168604068	0.0236201339212706
ROBO1	2.63389838647506	4.58992652963872e-10
PPM1E	2.62798528970877	3.29205112399151e-12
TLE2	2.62095872724785	0.000881716543467998
PKIB	2.60541808832749	4.3290843819977e-09
LRAT	2.58365943203209	4.83735220838812e-05
NLRP3	2.56445506398382	2.60741141325038e-18
NR4A1	2.56357921482165	0.000208459337874755
SH3PXD2B	2.56148111538621	8.14490118596074e-10
MNX1-AS1	2.55856380111655	0.00137664644564413
VN1R48P	2.54886145019971	0.0324372235649744
PTGFR	2.52702723240696	1.77259611027783e-05
SYTL3	2.52651275028238	4.5998775706969e-12
CD96	2.5107185049984	1.79768240783992e-12
P3H3	2.49457735847527	1.55590483394317e-08
SHISAL1	2.47995713805705	0.000825982128129313
SAMD5	2.4738599650091	0.000233238838255841
CLDN11	2.47273923749891	8.66868749715411e-09
CES3	2.46372290742828	2.85606840466601e-05
TRIML2	2.46165875473998	1.93139206209368e-20
MEGF6	2.42918687431652	3.87430997376759e-12
LINC00355	2.41924207361292	6.76502162429605e-05
SERPINB2	2.41512383688532	0.00889887779022491
REEP1	2.41344827888076	7.49329660794755e-09
VAV1	2.40895977612288	7.9753596763957e-06
RERG	2.40725554428062	0.035071492516511
PIEZO2	2.39765773166812	0.0411706789240855
HR	2.3900933567824	3.95549253540442e-05
PDE2A	2.37901021526176	2.02541024517871e-08
CHST9	2.37693080269153	0.0175927922930416
ATP8A2	2.360994776	3.14892404727235e-17
ANO1	2.35663638351638	1.45049212854528e-07
LINC01111	2.35238953461238	0.034524713905742
IL20RA	2.34252134732793	7.50798461600932e-05
CD28	2.34230307705427	0.0050464524686807
APOBEC3G	2.32976280536014	5.35284833513869e-12
ZNF503	2.32250447495283	1.85980963518767e-06
PARP8	2.31751589133783	3.78205528121523e-07
GPR37	2.30983472442578	2.69871431740232e-07
SIDT1	2.30242474378214	0.00209995206882357
GFPT2	2.30197788878282	2.22469620156898e-12
SNX18P3	2.29757324331351	0.0139170513291007
NPL	2.29701582340397	8.222137533888e-05
MYO7B	2.28523543909403	2.86604526182358e-06
LAMP3	2.28408904380283	1.26094450750924e-06
LINC02084	2.28162143135105	0.00750145982175163
ADAMTS17	2.27617082012761	3.23542859714514e-11
NRG2	2.27290716821813	0.00578034082777837
SEL1L3	2.27272216134027	2.93566115484713e-10
AHRR	2.26867438040392	8.31305110384335e-09
PLA2G4A	2.26749332864942	0.00339369807200819
PLXDC2	2.24694062503391	4.55010291948229e-06
DENND2A	2.24642432798767	1.93168200926319e-15
MPZ	2.23333851025656	0.040755529673298
MUC5AC	2.23250350870744	1.34317034992164e-08
NLRP10	2.23198599388788	4.98347535432012e-05
HAS2	2.22499986066643	0.000190079677035983
GCNT4	2.21760694831976	0.0220060811895166
B4GALNT1	2.21481956049631	1.24946945942833e-06
APBB1IP	2.21176428901186	1.32137947868354e-17
PTK7	2.2111078742062	3.27449964522237e-05
NTRK2	2.2022632282983	0.00161453846453302
IL1A	2.20150953261655	0.00029791475634461
ZG16B	2.19447929163591	0.00112741776805436
ZIC2	2.19267921307486	5.49636793168801e-24
PTGS2	2.19090743614917	0.00685994663168288
INSYN2B	2.18554651621265	5.07131466989021e-09
CYP24A1	2.17092257599423	7.08075561534442e-10
SALRNA1	2.16448941420312	0.0324053060457324
QPCT	2.16144545281593	7.34188056455285e-14
DNER	2.15770887515199	7.33360303713258e-15
GGACT	2.12830734249695	0.0405261953248833
STRA6	2.12593136427984	0.00135988117628269
SHISA2	2.12176402977659	1.63508088581145e-17
LYPD1	2.11868594598327	0.00638799013636554
RORB	2.11722449797887	0.0268103774726181
DTNA	2.09461810743616	2.30742909696184e-07
EMB	2.09455938251324	0.00927423746743974
STOX2	2.09183874063692	0.0203603857741522
CRISPLD1	2.07405417869822	2.51826873897877e-06
ENPP2	2.07253408640971	0.000222421627813025
MIR137HG	2.06851226297421	8.24908039398498e-05
VEPH1	2.06776673373886	2.79012499226442e-07
SYPL2	2.05754246585733	7.86197016393769e-07
HECW2	2.04255357155349	7.55862963963287e-09
AKAP12	2.02974582266332	0.00208315264345268
THRB	2.02809360224336	9.46581372308111e-08
PLCXD2	2.02531852704676	3.10428999197339e-05
ZNF804A	2.02162969586935	0.0118891809858877
FZD8	2.01631882235654	1.10569947362222e-05
PPP2R2C	2.0064352278412	1.34017748060966e-14
KIF26B	-2.00702744879873	2.0755173387814e-06
TMC5	-2.00946320962037	2.49262732131989e-05
PRSS35	-2.01449509278804	0.0290548215715377
LINC02298	-2.01498536068298	0.0327088168692952
ZC3H6	-2.02062943904046	0.00849799839300193
ZNF114	-2.02297663681755	1.02421108516547e-10
TFEB	-2.02411491163537	0.00438037502213398
HSPA1A	-2.0243324859181	3.65274317251194e-06
HLA-DPA1	-2.02629961739409	2.64931437271272e-07
MELTF	-2.02703959073495	6.74653809030299e-07
DNAH10OS	-2.03406103539388	0.0122409308454444
SYTL1	-2.03773166362329	6.38130670096812e-06
SEMA3B	-2.04471327962881	1.91440128853758e-06
GSN	-2.05780140792561	0.000123605219066827
SLC30A10	-2.06129880772023	4.21915340409256e-05
TRBV13	-2.06594827648682	0.00760308055246634
KCTD19	-2.07192443535014	0.020350435469939
BTG2	-2.08099452027933	0.0113526540808232
ADAMTS15	-2.08441147006899	1.34294043782471e-05
CCDC74A	-2.08551783524965	8.58578413489324e-07
UNC5B	-2.09296935485787	0.0336613655399848
SYT12	-2.0978002807728	0.00263926098864026
NGF	-2.10563789189101	0.000542497307165794
MYCBPAP	-2.10772175810631	0.0352433364109302
ABI3BP	-2.10954040343385	0.00112738019298506
ODAPH	-2.11111640774039	0.00304711871125436
PRDM16	-2.12185478511379	0.00832327520051141
PLEKHG4	-2.12457068892615	2.5825936148453e-16
KRT19	-2.12557259656262	0.000220441146919566
SSX1	-2.13038550878067	0.00496935173737902
LIPG	-2.13245286838003	1.00545892471933e-07
TSTD1	-2.13416330336595	1.39857176918413e-05
MAGEC1	-2.13570438114909	0.0113264329135059
ZNF236-DT	-2.13786094499319	0.018606835782024
ARHGAP5-AS1	-2.13894494302524	0.000187520685324295
MYO1F	-2.14305404798497	2.55728881771479e-05
PLXNA4	-2.14366383847013	1.07235797443982e-12
POT1-AS1	-2.14792443846223	0.00557807724996233
SNCG	-2.15339832712928	3.02532296557552e-06
LMTK3	-2.15655067095418	0.02922259395331
VASN	-2.16249553880249	0.0268103774726181
CFAP46	-2.166220306914	0.00194092982942773
MANCR	-2.17337977026523	5.5102468117872e-10
LY6E-DT	-2.17822481763002	0.0495582961090065
CYP1B1-AS1	-2.17905152693654	0.00156656861722325
DENND2D	-2.18716143116346	1.08092468118541e-11
ATP2A3	-2.19446982346634	0.0224531930543163
CPNE7	-2.20538943238236	0.000112298205689979
PDGFRB	-2.20543972114882	4.46697508419026e-06
JAG2	-2.20574872957435	0.0165182432415354
ANGPTL2	-2.211286522997	1.34875669443368e-06
RAB7B	-2.21177197824317	0.0250169129597672
PCSK4	-2.21437174943028	0.0130936804567568
P2RY2	-2.22326169008346	9.18160859283838e-08
TEPP	-2.2242560649157	0.0036642906103443
AKR1C2	-2.22438408687271	3.79695279952174e-07
SMKR1	-2.22743324142406	0.014669989538834
GPRC5C	-2.23132087817361	0.00133123874994965
COL1A2	-2.23442998628021	2.17934248087544e-11
INSC	-2.2355647982598	0.0352072994172202
NACA4P	-2.25215356868265	0.0411706789240855
PADI1	-2.25703905069462	3.96246091018271e-13
FCGBP	-2.26500689667414	0.00239172078427579
CDA	-2.27773305893098	3.97387301652901e-05
EPHA10	-2.28227140892069	0.0243316416035237
MAGEC2	-2.28242283902568	0.000127500856670581
ARSI	-2.28452362217967	0.000176274461004679
ADGRF1	-2.2931173913928	6.45846639575881e-16
BST2	-2.29456698727032	8.75682712012613e-09
MVB12B	-2.30053136783792	1.19211530295302e-08
VTN	-2.30261970959358	0.0193854869561512
ABCA1	-2.30379149956344	3.60141033183279e-17
TNFSF18	-2.31446638863195	0.00326968224359847
FANK1	-2.31613272545533	3.75831272431525e-07
TMEM184A	-2.32263786413303	1.22448797081581e-05
ACTR3C	-2.34824446144154	0.000107518968026869
SLC13A3	-2.35306696622658	0.00107956775058352
SLC29A4	-2.35486977413583	0.003651915890446
AQP1	-2.36292310292401	0.000128127509559552
PLB1	-2.39133995594577	5.68910003922036e-08
HLA-DOA	-2.39211051097171	0.00112597855280997
NOXA1	-2.40134013096092	0.00217272274368079
CYP1B1	-2.41258100551278	2.11028971010441e-07
CAMK2A	-2.41787594828544	0.00888519707710209
HSD11B1	-2.42854972561015	0.0246600656057776
FAM83A	-2.43670071960725	3.66701918449869e-06
DGCR5	-2.43913146346748	3.65274317251194e-06
FPR2	-2.44323419383196	0.00722666654054882
LINC00106	-2.44550175230959	0.00345821808816662
EFEMP1	-2.46025003243434	1.56556843651952e-37
MAGI2-AS3	-2.46124622244097	0.000100339341245649
ECHDC3	-2.46865423867192	1.29024385521816e-05
FPR1	-2.47376882514395	0.000996151633876978
SPN	-2.47838676110101	0.000255567510881034
HTR1D	-2.48198936844357	1.29981647154016e-08
SERPINA1	-2.48896816124128	1.43974711130767e-07
SELPLG	-2.49542514752013	3.40044449704377e-07
CNGA1	-2.4967308729363	4.70450387479218e-06
SAA1	-2.5027547933531	1.21176004022157e-05
TCN1	-2.50884064445435	9.33971875902367e-05
SHROOM3	-2.51979311222865	2.70275620600195e-19
LINC02331	-2.52025116999086	7.42044512409643e-05
C2	-2.52922686094546	0.000247517088219256
ALG1L7P	-2.53120736421679	0.017154578310638
CYGB	-2.53948427862102	0.00112157099060838
RAB17	-2.549042237799	1.6675461485713e-08
SLC34A3	-2.55805523297276	0.00320587515638533
PHETA2	-2.56047835005335	1.7913373781862e-05
CMPK2	-2.56182181069836	0.0254907226108046
LINC00639	-2.58264012513252	3.45640803686144e-05
LINC01559	-2.61997894135934	0.0468866552352681
ID2	-2.62090877696108	0.00190337950264462
C11orf86	-2.62384416510566	0.0194151295869524
C11orf44	-2.63617187346976	6.86893389391886e-08
ZP3	-2.64478544495165	0.000486492302038031
LINC02551	-2.65969174475724	0.00176804420748348
ANXA8L1	-2.6648164663109	3.57231780886474e-08
GYG2	-2.68215276674494	4.14617309247664e-10
IL22RA1	-2.69230106349165	0.0196767012746193
EEF1A2	-2.70160798027288	5.59660337368718e-05
LLGL2	-2.70884155838413	3.29690876438563e-05
TBC1D29P	-2.71959995781543	0.00211932959925115
NXF3	-2.73229918806439	0.0004801023822984
SDR16C5	-2.73238798227259	4.78663879411944e-08
C4BPB	-2.73411167373829	1.54880136658116e-21
PBX1	-2.7369480443127	1.20747918129499e-29
CXCL16	-2.74174962164037	0.00183956221130663
SH3TC1	-2.78432184285939	2.25914390352081e-07
LINC00589	-2.78910286147514	8.68925987556146e-05
RNF224	-2.7975764916524	0.00135988117628269
DIRAS1	-2.82157929440361	0.00429968077415495
COX7B2	-2.82954273727453	0.0317931782973808
CYP51A1	-2.84606607132343	0.0109129844532598
LINC00525	-2.87920587952168	0.0318068796817977
LINC01088	-2.88178412596395	2.09935826786001e-05
TUB	-2.89021193065584	5.46227801317375e-15
IL32	-2.90448914795619	1.24287910956777e-05
EPHB3	-2.91408263551677	3.723521296329e-13
TNS4	-2.91447099873111	3.49951060835577e-11
CDH11	-2.91578029944245	6.14748058239465e-26
NEDD9	-2.92010851021962	5.14607289332722e-11
CCDC3	-2.93348383093559	3.04118735159856e-09
VWA1	-2.94544322831384	0.00116233411176797
DGCR9	-2.9454450526562	0.0214333054821597
SEMA5A	-2.96118073528969	6.55320988416614e-12
MUC1	-2.96873640301811	1.03736746462263e-10
SLC16A12	-2.97538922880261	0.0295229251953078
SHROOM4	-2.9794256713515	0.0290014854339521
CLDN2	-3.00979824360085	1.3605288400813e-15
PCDH1	-3.01406303458676	2.22759256542587e-11
SPON2	-3.03945860297146	0.00224747273146284
GCKR	-3.04622817422588	0.01388286661739
LINC01085	-3.06269163556128	7.1482176672383e-08
SHC2	-3.06990897972247	0.0353280937917031
CST6	-3.07208003162835	3.01153948895406e-11
MAL2	-3.07480746951028	3.082488234576e-13
HES4	-3.14297170417219	0.00572427553526555
VSTM2L	-3.14733455121265	6.09629367069842e-07
FOXO6	-3.18796110072292	5.94552325308545e-05
PSG5	-3.19814966305644	1.75768262458728e-13
PRELP	-3.20728564002302	0.000123175575044926
PLAAT4	-3.23469552970748	6.96155154335038e-08
IFI27	-3.2491907532057	7.65575578963663e-08
RHOT1P1	-3.25005542222604	0.0211692992579394
SCNN1A	-3.25609817666785	1.01731980414871e-18
PLEKHA7	-3.26903209646958	6.80265323590262e-33
GGT1	-3.28448849233585	0.00423154147372324
LYL1	-3.29045586599932	0.0012017063251321
RCSD1	-3.29345649460954	2.51773705260767e-34
KIAA1211L	-3.30481870373915	0.00164281449506472
PLAAT2	-3.32037470149478	0.0110260201763053
NALT1	-3.32092421763573	0.0407339881230038
TSPAN8	-3.33414326360193	1.22793682777279e-06
CXCL11	-3.33445788828371	0.00969070535458307
B4GALNT3	-3.35345616290344	2.98258213706188e-06
RFLNA	-3.37477788315645	0.00993150471773751
HENMT1	-3.37640535915012	6.44070566671969e-05
SAA2	-3.38076085401977	2.89903624331584e-08
PKD1P5	-3.38394520722993	0.0112993065015672
CST2	-3.39481341510326	7.34172468362582e-08
MXRA8	-3.40915790181397	2.89596760451124e-18
CDK20	-3.40939030949527	7.59992505200743e-11
ADORA2A-AS1	-3.41783262303931	0.000346868113615132
CREG2	-3.42303090085596	0.000432942958872768
RNF128	-3.43477107104119	6.3726925232995e-05
CX3CL1	-3.43545693041205	6.68198342476281e-12
GASK1B	-3.43599532941402	1.87501328388468e-10
B3GNT8	-3.43660849433193	6.13473561520382e-05
GATA6-AS1	-3.4645785644263	1.22448797081581e-05
ABCG1	-3.49219255454141	4.73400179697224e-09
SDHAP3	-3.50741345064425	4.91223103972038e-15
EPHX2	-3.51781835369076	0.000225018555856241
RBM47	-3.52210428039596	4.78861766793936e-44
PSG9	-3.52971553592163	0.0036137896240233
LRRC75B	-3.53108754861793	3.33937715845791e-05
RNF43	-3.53507654259759	3.85949056135954e-11
C7orf57	-3.55119813395395	0.000525642326196132
EHD3	-3.55497977616023	1.80894746243371e-16
ZNF467	-3.56420054953895	0.000274667050983746
SORL1	-3.56671301843834	2.66354372438515e-54
TSPOAP1	-3.61331296390213	4.79654866840323e-25
LUM	-3.61414634446112	1.50902442136806e-05
SLC7A4	-3.62445968994021	0.000146140263822558
CHI3L2	-3.62568350508686	0.00348859297843731
ADAM28	-3.64042604918551	1.86298734516271e-08
AREG	-3.66765290157867	1.75771957397713e-39
CXCR4	-3.66966668104751	3.157081722812e-13
SESN3	-3.67799346613907	1.1166405159307e-08
LRRC61	-3.68346427021141	1.1111455532202e-06
SPDEF	-3.6968465933445	1.61888210314476e-06
LINC02021	-3.70045997456203	0.000812220372249151
P2RY6	-3.72028157997244	2.92440932769949e-08
JCAD	-3.72869902342905	2.53389032637698e-52
CNKSR1	-3.72963461414245	4.85908160004617e-13
HSPB8	-3.74582048066057	3.48719263037871e-07
FAM107A	-3.76920115043512	2.06689307686028e-07
HTRA3	-3.80581372392884	2.57272996091834e-09
TP73-AS1	-3.80695834051026	2.11679587842123e-35
SLAMF7	-3.82289912546138	1.416657460183e-31
VAT1L	-3.87700090062116	0.00479763913983958
TTLL2	-3.89313088996551	0.00657007735567112
CEMIP	-3.92037073348456	4.45376238753533e-52
SOST	-3.92458087243426	1.27214826850282e-05
KLHL13	-3.9355675263028	0.0413292905103322
CCL2	-3.93874409267255	4.15848272977151e-10
RBM20	-3.94731522007786	0.00181052918483756
CFP	-3.95252546144243	5.74455817270061e-13
DMD	-3.95354354766621	0.0300631299010844
CLDN4	-3.98274769821799	1.49956019509146e-15
RSAD2	-4.01960883430499	2.57272996091834e-09
LINC01203	-4.019780151884	1.34183335374758e-06
HPDL	-4.0643284345196	0.014789780909234
FPR3	-4.06926958163225	0.0424819376931816
TMEM130	-4.10327345965883	0.000829383411064905
CRTAM	-4.12943769206846	1.89805370746651e-11
CACNG7	-4.15224742403572	8.81705837835263e-06
AGR2	-4.18284190562099	5.70820013031117e-14
ALPP	-4.18373301392844	6.60256042952038e-10
TNFSF10	-4.19535790113923	2.2448332016932e-42
TESC	-4.19689972896957	0.0326679981087946
LBH	-4.26364797422179	2.07058263813328e-24
TRBC1	-4.26905360825599	0.0241736114068988
KIF21B	-4.27361165777751	0.00368622453576364
SUSD3	-4.27663193053349	3.66032656549636e-14
SUSD2	-4.2834292311289	4.1299311392654e-10
NTF3	-4.28606877856548	1.20858504386411e-06
LINC01929	-4.2870788390354	0.00222121956994623
LINC02009	-4.28898612299085	1.96945604914945e-28
CLIC3	-4.31402412641532	1.67300791610067e-10
NDRG2	-4.33353224824699	0.00213141839571325
DNALI1	-4.36309574649313	5.10520084765764e-08
ZBED6CL	-4.42169880518717	7.67566198292608e-23
UPB1	-4.42467185844995	0.0270473510626427
HTR1B	-4.43131947358632	0.0398878433991483
GRAMD1B	-4.45005413348312	2.17271871101211e-14
RPS6KA6	-4.45551526145354	0.00336703072941965
PSG7	-4.46096940838729	0.0385184580599741
CCR3	-4.49233478906209	0.0191442637376321
SYT13	-4.5010645706626	0.040755529673298
CLDN9	-4.50913357418911	0.0228269580647168
IL1RN	-4.51501182753409	0.00336703072941965
FOLR1	-4.52412357424661	1.19124318755597e-13
LINC02395	-4.52918795840482	0.0314986851447213
PI16	-4.56474371639274	1.31621983917446e-06
TNNC1	-4.57659393712988	0.0185118416266101
ASTN1	-4.58278875563566	0.00414683888012955
BCHE	-4.58286503128462	0.0175065092216175
DAPK1	-4.62056159026008	4.9100911562212e-08
TLR8-AS1	-4.65524560915053	6.60747614532625e-12
SLC6A12	-4.77528286938767	0.0232855328472195
KNDC1	-4.77549075371922	0.000116234496009534
GALNT18	-4.78772650723265	1.32968527558267e-42
C2CD6	-4.7976730443747	2.21603637962876e-10
MAGEA12	-4.81449158953526	0.00685994663168288
C6orf223	-4.821292549634	1.82110945904279e-15
IGFL2-AS1	-4.82768063063368	4.83735220838812e-05
NRK	-4.87956348266512	0.00334992241970699
GIMAP8	-4.88627175893526	0.00927616502792472
LINC02474	-4.88755558566963	0.00849799839300193
CST4	-4.90049638553149	9.14288169199553e-12
PLEKHS1	-4.93040748873649	1.97144251457473e-37
FAM83H	-5.00905492332425	4.94466367914341e-11
AQP5	-5.08977855364536	1.41069660955085e-07
PSG8	-5.09626517972718	0.0411706789240855
KCNE1B	-5.09718869703969	0.0109828165261592
MTCO2P16	-5.10651943321766	0.0169987584197734
SALL2	-5.11429029354679	2.48445929832736e-09
TRBV30	-5.17012109975258	0.0324962281987017
TFF2	-5.21390312505451	0.000439192512660945
CCR5	-5.21575450275056	0.0181344774242343
VWA5A	-5.2168938704493	8.98711616531624e-10
ALOX5	-5.30427884458325	7.86184737655226e-15
FFAR4	-5.42113477282671	0.00268435551686338
NYAP2	-5.45504136563213	8.16197723938475e-05
TFF3	-5.46159828998606	0.00208695954292481
RARRES2	-5.5210862297058	1.18781100675339e-26
KEL	-5.52555625733905	0.00927423746743974
UCA1	-5.53111203568569	2.7967727827244e-20
SLC14A1	-5.54768967165527	0.000404455908899014
LINC01770	-5.58590122009598	0.0130317798628076
WT1	-5.62130519815732	3.40792068168305e-24
VSTM4	-5.7177638357522	0.0313319404047566
FMOD	-5.77013261440249	6.20601609474731e-06
EPHB6	-5.78204880285197	0.00208055760291045
PSG1	-5.83434910033271	2.17934248087544e-11
TRBV6-5	-5.84112083490039	0.00683737402226517
TLR7	-5.90058284266478	0.00105984571068414
IQCA1	-6.05323462408617	0.000930049726474819
ATP1A2	-6.07614018324184	0.000421859567065618
COLEC12	-6.10897514435351	0.00018178649436356
SLC1A7	-6.12910513990675	3.06204602109507e-05
LAIR2	-6.14255599121588	1.84999928676325e-06
IGHV1-14	-6.23625748968956	0.00158781499467181
CST1	-6.33174277520656	1.18781100675339e-26
ACTBL2	-6.44369676695413	0.000243356766788229
SPINK4	-6.47437039998284	1.03088430583131e-16
DACT2	-6.59268609024641	1.79429737339421e-05
NCAM2	-6.77514990877395	4.98788894611262e-06
C1orf115	-6.85944749661896	4.18320326871935e-06
RNASE1	-7.03667700124461	2.54250005331073e-06
RNF165	-7.05037739985096	3.96352637068855e-06
APCS	-7.10149548597502	6.63895069840406e-06
TRIM29	-7.38565973433317	9.1425628295665e-13
IGHV3-15	-7.51366275314186	6.01841584238788e-07
KIR3DX1	-7.60752719295845	6.7942302178659e-07
TRBC2	-7.72923369899852	4.89940278098664e-07
LINC00996	-7.73222020051668	4.14224418491976e-08
PRSS2	-7.86783748685213	1.03291158833969e-07
CCBE1	-7.95708877152762	1.11802794740335e-28
ATP2B2	-7.96148047969056	2.68887687116516e-08
PLAAT5	-8.58011868100435	1.04571802520216e-09
HSD3B1	-9.49628542432362	2.55789070895851e-12
LGALS12	-11.2404423402795	5.40796995966361e-17
TP53I11	-12.0914402012959	5.80236261197815e-19
