# Supplementary material for: Comparative analysis of protein-protein interaction networks in metastatic breast cancer
Source: PLoS One. 2022 Jan 19;17(1):e0260584. doi: 10.1371/journal.pone.0260584 (PMC8769308; doi:10.1371/journal.pone.0260584)
Supplement: S7 Table — (XLSX) [file pone.0260584.s009.xlsx]

## Sheet: Sheet1
S7. Table. Biological process terms for protein members of the clusters obtained from brain and lung DEG network
Groups	Term	Number of genes	Total number of genes in database	Adjusted.P.value	RichFactor	Genes
Brain-Cluster1	adenylate cyclase-modulating G-protein coupled receptor signaling pathway (GO:0007188)	7	134	1.24388e-07	0.0522388	GPR37;HTR1F;GRM8;FPR1;FPR2;ADRA2C;DRD2
Brain-Cluster1	adenylate cyclase-inhibiting G-protein coupled receptor signaling pathway (GO:0007193)	5	63	7.56206e-06	0.0793651	GPR37;HTR1F;GRM8;FPR2;DRD2
Brain-Cluster1	regulation of cytosolic calcium ion concentration (GO:0051480)	5	137	0.000192451	0.0364964	FPR1;CXCR4;S1PR3;FPR2;DRD2
Brain-Cluster1	positive regulation of MAPK cascade (GO:0043410)	6	289	0.000204319	0.0207612	GPR37;GPR55;ACKR3;FPR2;ADRA2C;CX3CL1
Brain-Cluster1	positive regulation of cytosolic calcium ion concentration (GO:0007204)	5	133	0.000221287	0.037594	GPR55;FPR1;CXCR4;S1PR3;FPR2
Brain-Cluster1	second-messenger-mediated signaling (GO:0019932)	4	62	0.000266452	0.0645161	CXCL8;FPR1;CXCR4;FPR2
Brain-Cluster1	phospholipase C-activating G-protein coupled receptor signaling pathway (GO:0007200)	4	91	0.00107533	0.043956	GPR55;FPR1;FPR2;DRD2
Brain-Cluster1	inflammatory response (GO:0006954)	5	252	0.00195943	0.0198413	CXCL8;FPR1;CXCR4;FPR2;CX3CL1
Brain-Cluster1	G-protein coupled receptor signaling pathway, coupled to cyclic nucleotide second messenger (GO:0007187)	4	125	0.00297143	0.032	HTR1F;FPR1;ADRA2C;DRD2
Brain-Cluster1	chemokine-mediated signaling pathway (GO:0070098)	3	52	0.00795918	0.0576923	CXCL8;ACKR3;CX3CL1
Brain-Cluster1	receptor-mediated endocytosis (GO:0006898)	4	188	0.0121743	0.0212766	CXCL8;ACKR3;FPR2;CXCL16
Brain-Cluster1	complement receptor mediated signaling pathway (GO:0002430)	2	10	0.0139607	0.2	FPR1;FPR2
Brain-Cluster1	positive regulation of ERK1 and ERK2 cascade (GO:0070374)	4	201	0.0144984	0.0199005	GPR55;ACKR3;FPR2;CX3CL1
Brain-Cluster1	calcium-mediated signaling (GO:0019722)	3	70	0.015002	0.0428571	CXCL8;CXCR4;FPR2
Brain-Cluster1	adenylate cyclase-activating G-protein coupled receptor signaling pathway (GO:0007189)	3	78	0.0179829	0.0384615	GNG2;ADRA2C;DRD2
Brain-Cluster1	regulation of ERK1 and ERK2 cascade (GO:0070372)	4	247	0.0242545	0.0161943	GPR55;ACKR3;FPR2;CX3CL1
Brain-Cluster1	response to tumor necrosis factor (GO:0034612)	3	97	0.0304032	0.0309278	CXCL8;CX3CL1;CXCL16
Brain-Cluster1	adrenergic receptor signaling pathway (GO:0071875)	2	20	0.0372991	0.1	ADRA2C;DRD2
Brain-Cluster1	negative regulation of cAMP biosynthetic process (GO:0030818)	2	21	0.0377685	0.0952381	GABBR2;DRD2
Brain-Cluster1	adenylate cyclase-activating adrenergic receptor signaling pathway (GO:0071880)	2	20	0.0390752	0.1	ADRA2C;DRD2
Brain-Cluster1	negative regulation of G-protein coupled receptor protein signaling pathway (GO:0045744)	2	21	0.0394106	0.0952381	CXCL8;DRD2
Brain-Cluster1	negative regulation of lyase activity (GO:0051350)	2	22	0.039861	0.0909091	GABBR2;DRD2
Brain-Cluster1	immune response-activating cell surface receptor signaling pathway (GO:0002429)	2	20	0.041029	0.1	FPR1;FPR2
Brain-Cluster1	negative regulation of cyclase activity (GO:0031280)	2	20	0.0431884	0.1	GABBR2;DRD2
Brain-Cluster1	negative regulation of adenylate cyclase activity (GO:0007194)	2	20	0.0455878	0.1	GABBR2;DRD2
Groups	Term	Number of genes	Total number of genes in database	Adjusted.P.value	RichFactor	Genes
Brain-Cluster2	phospholipase C-activating G-protein coupled receptor signaling pathway (GO:0007200)	5	91	2.20331e-06	0.0549451	CHRM3;HTR2C;GRPR;F2RL2;F2RL3
Brain-Cluster2	positive regulation of cytosolic calcium ion concentration involved in phospholipase C-activating G-protein coupled signaling pathway (GO:0051482)	3	28	0.000747392	0.107143	HTR2C;F2RL2;F2RL3
Brain-Cluster2	polyol metabolic process (GO:0019751)	3	47	0.00184049	0.0638298	PLCB4;PLCB1;PLCB2
Brain-Cluster2	inositol phosphate metabolic process (GO:0043647)	3	47	0.00245398	0.0638298	PLCB4;PLCB1;PLCB2
Brain-Cluster2	G-protein coupled acetylcholine receptor signaling pathway (GO:0007213)	2	16	0.0274534	0.125	CHRM3;PLCB1
Brain-Cluster2	acetylcholine receptor signaling pathway (GO:0095500)	2	19	0.0279214	0.105263	CHRM3;PLCB1
Brain-Cluster2	positive regulation of cytosolic calcium ion concentration (GO:0007204)	3	133	0.0283569	0.0225564	HTR2C;F2RL2;F2RL3
Brain-Cluster2	positive regulation of Rho protein signal transduction (GO:0035025)	2	25	0.0427935	0.08	F2RL2;F2RL3
Brain-Cluster2	phosphate-containing compound metabolic process (GO:0006796)	3	183	0.0489052	0.0163934	PLCB4;PLCB1;PLCB2
Groups	Term	Number of genes	Total number of genes in database	Adjusted.P.value	RichFactor	Genes
Brain-Cluster4	regulation of regulated secretory pathway (GO:1903305)	3	37	0.00123952	0.0810811	SYT11;SYT9;SYT8
Brain-Cluster4	vesicle-mediated transport (GO:0016192)	5	410	0.00212302	0.0121951	SYT11;AMPH;LRP2;SYT9;SYT8
Brain-Cluster4	regulation of calcium ion-dependent exocytosis (GO:0017158)	3	53	0.00248245	0.0566038	SYT11;SYT9;SYT8
Brain-Cluster4	organelle membrane fusion (GO:0090174)	3	71	0.00452419	0.0422535	SYT11;SYT9;SYT8
Brain-Cluster4	vesicle fusion (GO:0006906)	3	94	0.00844453	0.0319149	SYT11;SYT9;SYT8
Brain-Cluster4	vesicle organization (GO:0016050)	3	127	0.0148903	0.023622	SYT11;SYT9;SYT8
Brain-Cluster4	regulation of tumor necrosis factor secretion (GO:1904467)	2	15	0.0160256	0.133333	SYT11;WNT5A
Brain-Cluster4	synaptic vesicle recycling (GO:0036465)	2	29	0.0411763	0.0689655	STON2;SYT8
Brain-Cluster4	synaptic vesicle endocytosis (GO:0048488)	2	29	0.0463234	0.0689655	STON2;SYT8
Groups	Term	Number of genes	Total number of genes in database	Adjusted.P.value	RichFactor	Genes
Brain-Cluster5	protein ubiquitination (GO:0016567)	7	506	1.11956e-06	0.013834	RNF144B;KLHL3;KLHL13;FBXL16;ASB2;KBTBD8;FBXL7
Brain-Cluster5	post-translational protein modification (GO:0043687)	6	357	6.35415e-06	0.0168067	KLHL3;KLHL13;FBXL16;ASB2;KBTBD8;FBXL7
Brain-Cluster5	protein modification by small protein conjugation (GO:0032446)	5	398	0.000610784	0.0125628	KLHL3;KLHL13;ASB2;KBTBD8;FBXL7
Brain-Cluster5	cellular protein modification process (GO:0006464)	6	1001	0.00145711	0.00599401	KLHL3;KLHL13;FBXL16;ASB2;KBTBD8;FBXL7
Brain-Cluster5	protein polyubiquitination (GO:0000209)	4	283	0.00477256	0.0141343	RNF144B;KLHL3;FBXL16;FBXL7
Brain-Cluster5	ubiquitin-dependent protein catabolic process (GO:0006511)	4	341	0.00831633	0.0117302	TRIM9;RNF144B;KLHL3;FBXL7
Brain-Cluster5	modification-dependent protein catabolic process (GO:0019941)	3	141	0.0203615	0.0212766	RNF144B;KLHL3;FBXL7
Groups	Term	Number of genes	Total number of genes in database	Adjusted.P.value	RichFactor	Genes
Brain-Cluster6	C-terminal protein lipidation (GO:0006501)	8	75	1.35655e-16	0.106667	LY6K;VNN1;CNTN5;LSAMP;LYPD3;THY1;MDGA1;TECTA
Brain-Cluster6	C-terminal protein amino acid modification (GO:0018410)	8	82	1.43296e-16	0.097561	LY6K;VNN1;CNTN5;LSAMP;LYPD3;THY1;MDGA1;TECTA
Brain-Cluster6	protein lipidation (GO:0006497)	8	127	3.59308e-15	0.0629921	LY6K;VNN1;CNTN5;LSAMP;LYPD3;THY1;MDGA1;TECTA
Groups	Term	Number of genes	Total number of genes in database	Adjusted.P.value	RichFactor	Genes
Brain-Cluster7	O-glycan processing (GO:0016266)	13	65	6.6658e-28	0.2	GALNT12;ST6GAL1;GALNT14;ST6GALNAC2;GALNT16;GALNT15;MUC5B;MUC1;B3GNT8;B3GNT7;B3GNT3;MUC15;MUC4
Brain-Cluster7	protein O-linked glycosylation (GO:0006493)	13	115	9.87535e-25	0.113043	GALNT12;ST6GAL1;GALNT14;ST6GALNAC2;GALNT16;GALNT15;MUC5B;MUC1;B3GNT8;B3GNT7;B3GNT3;MUC15;MUC4
Brain-Cluster7	oligosaccharide metabolic process (GO:0009311)	7	63	2.33954e-11	0.111111	GALNT12;ST6GAL1;GALNT14;ST6GALNAC2;GALNT16;GALNT15;ST6GALNAC3
Brain-Cluster7	protein O-linked glycosylation via serine (GO:0018242)	4	22	1.51669e-06	0.181818	GALNT12;GALNT14;GALNT16;GALNT15
Brain-Cluster7	protein O-linked glycosylation via threonine (GO:0018243)	4	21	1.55184e-06	0.190476	GALNT12;GALNT14;GALNT16;GALNT15
Brain-Cluster7	oligosaccharide biosynthetic process (GO:0009312)	4	33	7.03633e-06	0.121212	GALNT12;GALNT14;GALNT16;GALNT15
Brain-Cluster7	carbohydrate biosynthetic process (GO:0016051)	4	36	8.67052e-06	0.111111	GALNT12;GALNT14;GALNT16;GALNT15
Brain-Cluster7	poly-N-acetyllactosamine biosynthetic process (GO:0030311)	3	9	1.82355e-05	0.333333	B3GNT8;B3GNT7;B3GNT3
Brain-Cluster7	poly-N-acetyllactosamine metabolic process (GO:0030309)	3	10	2.31459e-05	0.3	B3GNT8;B3GNT7;B3GNT3
Brain-Cluster7	glycoprotein biosynthetic process (GO:0009101)	4	72	9.48538e-05	0.0555556	ST6GALNAC2;B3GNT8;B3GNT7;B3GNT3
Brain-Cluster7	sialylation (GO:0097503)	3	16	9.69527e-05	0.1875	ST6GAL1;ST6GALNAC2;ST6GALNAC3
Brain-Cluster7	cellular polysaccharide biosynthetic process (GO:0033692)	3	19	0.000139615	0.157895	B3GNT8;B3GNT7;B3GNT3
Brain-Cluster7	peptidyl-threonine modification (GO:0018210)	4	89	0.000189063	0.0449438	GALNT12;GALNT14;GALNT16;GALNT15
Brain-Cluster7	macromolecule modification (GO:0043412)	3	24	0.000249401	0.125	ST6GAL1;ST6GALNAC2;ST6GALNAC3
Brain-Cluster7	keratan sulfate biosynthetic process (GO:0018146)	3	29	0.000419294	0.103448	B3GNT7;LUM;B3GNT3
Brain-Cluster7	stimulatory C-type lectin receptor signaling pathway (GO:0002223)	4	121	0.000526999	0.0330579	MUC1;MUC15;MUC5B;MUC4
Brain-Cluster7	innate immune response activating cell surface receptor signaling pathway (GO:0002220)	4	124	0.000546994	0.0322581	MUC1;MUC15;MUC5B;MUC4
Brain-Cluster7	keratan sulfate metabolic process (GO:0042339)	3	34	0.000570933	0.0882353	B3GNT7;LUM;B3GNT3
Brain-Cluster7	protein glycosylation (GO:0006486)	4	130	0.000591022	0.0307692	ST6GALNAC2;B3GNT8;B3GNT7;B3GNT3
Brain-Cluster7	protein N-linked glycosylation via asparagine (GO:0018279)	3	44	0.00113215	0.0681818	ST6GAL1;ST6GALNAC2;ST6GALNAC3
Brain-Cluster7	peptidyl-asparagine modification (GO:0018196)	3	45	0.00115473	0.0666667	ST6GAL1;ST6GALNAC2;ST6GALNAC3
Brain-Cluster7	aminoglycan biosynthetic process (GO:0006023)	3	46	0.00117862	0.0652174	B3GNT8;B3GNT7;B3GNT3
Brain-Cluster7	peptidyl-serine modification (GO:0018209)	4	170	0.00141833	0.0235294	GALNT12;GALNT14;GALNT16;GALNT15
Brain-Cluster7	protein N-linked glycosylation (GO:0006487)	3	73	0.00437321	0.0410959	ST6GAL1;ST6GALNAC2;ST6GALNAC3
Brain-Cluster7	glycosaminoglycan biosynthetic process (GO:0006024)	3	99	0.0104642	0.030303	B3GNT7;LUM;B3GNT3
Brain-Cluster7	sulfur compound biosynthetic process (GO:0044272)	3	122	0.0187443	0.0245902	B3GNT7;LUM;B3GNT3
Groups	Term	Number of genes	Total number of genes in database	Adjusted.P.value	RichFactor	Genes
Brain-Cluster8	extracellular matrix organization (GO:0030198)	9	229	2.56867e-08	0.0393013	COL18A1;SPARC;COL1A2;COL5A1;MMP1;COL11A1;COL7A1;MMP3;COL8A2
Brain-Cluster8	platelet degranulation (GO:0002576)	5	124	0.00103673	0.0403226	SRGN;SERPINA1;SPARC;SERPING1;CLU
Brain-Cluster8	regulated exocytosis (GO:0045055)	5	148	0.00166294	0.0337838	SRGN;SERPINA1;SPARC;SERPING1;CLU
Brain-Cluster8	positive regulation of protein oligomerization (GO:0032461)	3	23	0.00383386	0.130435	MMP1;MMP3;CLU
Brain-Cluster8	collagen fibril organization (GO:0030199)	3	29	0.00629694	0.103448	COL1A2;COL5A1;COL11A1
Brain-Cluster8	neutrophil mediated immunity (GO:0002446)	6	487	0.0112001	0.0123203	SERPINA1;TCN1;PTPN6;METTL7A;LYZ;CTSD
Brain-Cluster8	protein complex subunit organization (GO:0071822)	3	45	0.0120666	0.0666667	COL1A2;COL5A1;COL11A1
Brain-Cluster8	cellular protein metabolic process (GO:0044267)	6	484	0.0132209	0.0123967	IGFBP1;SERPINA1;MMP1;VWA1;LYZ;CHRDL1
Brain-Cluster8	cellular response to cytokine stimulus (GO:0071345)	6	456	0.0141666	0.0131579	COL1A2;MMP1;IL1B;MMP3;CCL2;PTPN6
Brain-Cluster8	neutrophil activation involved in immune response (GO:0002283)	6	483	0.0147013	0.0124224	SERPINA1;TCN1;PTPN6;METTL7A;LYZ;CTSD
Brain-Cluster8	neutrophil degranulation (GO:0043312)	6	479	0.0160323	0.0125261	SERPINA1;TCN1;PTPN6;METTL7A;LYZ;CTSD
Brain-Cluster8	cytokine-mediated signaling pathway (GO:0019221)	6	633	0.0407964	0.00947867	COL1A2;MMP1;IL1B;MMP3;CCL2;PTPN6
Brain-Cluster8	PERK-mediated unfolded protein response (GO:0036499)	2	12	0.0417785	0.166667	IGFBP1;CCL2
Groups	Term	Number of genes	Total number of genes in database	Adjusted.P.value	RichFactor	Genes
Lung-Cluster1	regulation of cytosolic calcium ion concentration (GO:0051480)	7	137	9.5065e-09	0.0510949	FPR1;SAA1;CXCR4;FPR3;FPR2;CCR5;CCR3
Lung-Cluster1	positive regulation of cytosolic calcium ion concentration (GO:0007204)	7	133	1.53996e-08	0.0526316	FPR1;SAA1;CXCR4;FPR3;FPR2;CCR5;CCR3
Lung-Cluster1	lymphocyte chemotaxis (GO:0048247)	5	44	2.04724e-07	0.113636	CXCL11;SAA1;CX3CL1;CCL16;CXCL16
Lung-Cluster1	inflammatory response (GO:0006954)	7	252	3.49396e-07	0.0277778	CXCL11;FPR1;CXCR4;FPR3;FPR2;CX3CL1;CCL16
Lung-Cluster1	adenylate cyclase-modulating G-protein coupled receptor signaling pathway (GO:0007188)	6	134	3.92773e-07	0.0447761	GPR37;HTR1D;FPR1;HTR1B;FPR2;CCR3
Lung-Cluster1	complement receptor mediated signaling pathway (GO:0002430)	3	10	3.47188e-05	0.3	FPR1;FPR3;FPR2
Lung-Cluster1	adenylate cyclase-inhibiting G-protein coupled receptor signaling pathway (GO:0007193)	4	63	6.73907e-05	0.0634921	GPR37;HTR1D;HTR1B;FPR2
Lung-Cluster1	cell chemotaxis (GO:0060326)	4	60	7.10248e-05	0.0666667	FPR1;SAA1;FPR3;FPR2
Lung-Cluster1	second-messenger-mediated signaling (GO:0019932)	4	62	7.10321e-05	0.0645161	FPR1;CXCR4;FPR2;CCR5
Lung-Cluster1	immune response-activating cell surface receptor signaling pathway (GO:0002429)	3	20	0.000197015	0.15	FPR1;FPR3;FPR2
Lung-Cluster1	cellular response to cytokine stimulus (GO:0071345)	6	456	0.000265068	0.0131579	FPR1;SAA1;CXCR4;CCR5;CX3CL1;CCL16
Lung-Cluster1	G-protein coupled receptor signaling pathway, coupled to cyclic nucleotide second messenger (GO:0007187)	4	125	0.000800173	0.032	HTR1D;FPR1;HTR1B;CCR3
Lung-Cluster1	cytokine-mediated signaling pathway (GO:0019221)	6	633	0.00151089	0.00947867	CXCL11;FPR1;SAA1;CCR5;CX3CL1;CCL16
Lung-Cluster1	neutrophil chemotaxis (GO:0030593)	3	53	0.00265928	0.0566038	SAA1;CX3CL1;CCL16
Lung-Cluster1	chemokine-mediated signaling pathway (GO:0070098)	3	52	0.00268916	0.0576923	CXCL11;CX3CL1;CCL16
Lung-Cluster1	granulocyte chemotaxis (GO:0071621)	3	56	0.00294608	0.0535714	SAA1;CX3CL1;CCL16
Lung-Cluster1	fusion of virus membrane with host plasma membrane (GO:0019064)	2	7	0.00295464	0.285714	CXCR4;CCR5
Lung-Cluster1	neutrophil migration (GO:1990266)	3	58	0.00308369	0.0517241	SAA1;CX3CL1;CCL16
Lung-Cluster1	membrane fusion involved in viral entry into host cell (GO:0039663)	2	7	0.00311878	0.285714	CXCR4;CCR5
Lung-Cluster1	response to interferon-gamma (GO:0034341)	3	68	0.00423811	0.0441176	CX3CL1;CCL16;CXCL16
Lung-Cluster1	calcium-mediated signaling (GO:0019722)	3	70	0.00440474	0.0428571	CXCR4;FPR2;CCR5
Lung-Cluster1	T cell chemotaxis (GO:0010818)	2	10	0.00546093	0.2	CXCL11;CXCL16
Lung-Cluster1	phospholipase C-activating G-protein coupled receptor signaling pathway (GO:0007200)	3	91	0.00884148	0.032967	FPR1;FPR3;FPR2
Lung-Cluster1	response to tumor necrosis factor (GO:0034612)	3	97	0.0102556	0.0309278	CX3CL1;CCL16;CXCL16
Lung-Cluster1	positive regulation of MAPK cascade (GO:0043410)	4	289	0.0104926	0.0138408	GPR37;FPR2;CX3CL1;CCL16
Lung-Cluster1	dendritic cell chemotaxis (GO:0002407)	2	16	0.011835	0.125	CXCR4;CCR5
Lung-Cluster1	T cell migration (GO:0072678)	2	16	0.0122902	0.125	CXCL11;CXCL16
Lung-Cluster1	activation of MAPK activity (GO:0000187)	3	117	0.0153701	0.025641	FPR1;SAA1;CXCR4
Lung-Cluster1	eosinophil chemotaxis (GO:0048245)	2	24	0.0244139	0.0833333	CX3CL1;CCL16
Lung-Cluster1	eosinophil migration (GO:0072677)	2	24	0.0252558	0.0833333	CX3CL1;CCL16
Lung-Cluster1	regulation of inflammatory response (GO:0050727)	3	166	0.0390822	0.0180723	SAA1;CX3CL1;CCL16
Lung-Cluster1	entry into host cell (GO:0030260)	2	33	0.0436156	0.0606061	CXCR4;CCR5
Lung-Cluster1	positive regulation of MAP kinase activity (GO:0043406)	3	177	0.0443365	0.0169492	FPR1;SAA1;CXCR4
Groups	Term	Number of genes	Total number of genes in database	Adjusted.P.value	RichFactor	Genes
Lung-Cluster2	phospholipase C-activating G-protein coupled receptor signaling pathway (GO:0007200)	3	91	0.0256127	0.032967	CHRM3;P2RY6;LPAR6
Lung-Cluster2	acetylcholine receptor signaling pathway (GO:0095500)	2	19	0.0405835	0.105263	CHRM3;PLCB1
Lung-Cluster2	G-protein coupled acetylcholine receptor signaling pathway (GO:0007213)	2	16	0.042745	0.125	CHRM3;PLCB1
Groups	Term	Number of genes	Total number of genes in database	Adjusted.P.value	RichFactor	Genes
Lung-Cluster3	post-translational protein modification (GO:0043687)	4	357	0.00251151	0.0112045	SERPINA1;MXRA8;VWA1;AFP
Lung-Cluster3	cellular protein metabolic process (GO:0044267)	4	484	0.00423938	0.00826446	SERPINA1;MXRA8;VWA1;AFP
