# Supplementary material for: Comparative analysis of protein-protein interaction networks in metastatic breast cancer
Source: PLoS One. 2022 Jan 19;17(1):e0260584. doi: 10.1371/journal.pone.0260584 (PMC8769308; doi:10.1371/journal.pone.0260584)
Supplement: S8 Table — (XLSX) [file pone.0260584.s010.xlsx]

## Sheet: Sheet1
S8. Table. KEGG pathways for protein members of the clusters obtained from brain and lung DEG network
Groups	Term	Number of genes	Total number of genes in database	Adjusted.P.value	RichFactor	Genes
Brain-Cluster1	Neuroactive ligand-receptor interaction	10	338	4.13702e-11	0.0295858	C3;GABBR2;HTR1F;GRM8;FPR1;S1PR3;FPR2;ADRA2C;DRD2;S1PR5
Brain-Cluster1	Chemokine signaling pathway	6	190	2.56037e-06	0.0315789	CXCL8;GNG2;GNGT2;CXCR4;CX3CL1;CXCL16
Brain-Cluster1	Human cytomegalovirus infection	5	225	0.000180935	0.0222222	CXCL8;GNG2;GNGT2;CXCR4;CX3CL1
Brain-Cluster1	Cytokine-cytokine receptor interaction	5	294	0.000501641	0.0170068	CXCL8;CXCR4;ACKR3;CX3CL1;CXCL16
Brain-Cluster1	Kaposi sarcoma-associated herpesvirus infection	4	186	0.00155019	0.0215054	C3;CXCL8;GNG2;GNGT2
Brain-Cluster1	Staphylococcus aureus infection	3	68	0.00179829	0.0441176	C3;FPR1;FPR2
Brain-Cluster1	Morphine addiction	3	91	0.00322459	0.032967	GABBR2;GNG2;GNGT2
Brain-Cluster1	GABAergic synapse	3	89	0.0034491	0.0337079	GABBR2;GNG2;GNGT2
Brain-Cluster1	Glutamatergic synapse	3	114	0.00503615	0.0263158	GNG2;GNGT2;GRM8
Brain-Cluster1	Serotonergic synapse	3	113	0.00545173	0.0265487	GNG2;GNGT2;HTR1F
Brain-Cluster1	Dopaminergic synapse	3	131	0.00690047	0.0229008	GNG2;GNGT2;DRD2
Brain-Cluster1	Alcoholism	3	180	0.0160347	0.0166667	GNG2;GNGT2;DRD2
Brain-Cluster1	cAMP signaling pathway	3	212	0.0220835	0.0141509	GABBR2;HTR1F;DRD2
Brain-Cluster1	Human immunodeficiency virus 1 infection	3	212	0.0237822	0.0141509	GNG2;GNGT2;CXCR4
Brain-Cluster1	Legionellosis	2	55	0.0253004	0.0363636	C3;CXCL8
Brain-Cluster1	Pathways in cancer	4	530	0.0265029	0.00754717	CXCL8;GNG2;GNGT2;CXCR4
Brain-Cluster1	Pertussis	2	76	0.042338	0.0263158	C3;CXCL8
Brain-Cluster1	Taste transduction	2	83	0.047556	0.0240964	GABBR2;HTR1F
Groups	Term	Number of genes	Total number of genes in database	Adjusted.P.value	RichFactor	Genes
Brain-Cluster2	Calcium signaling pathway	6	188	3.99169e-08	0.0319149	CHRM3;PLCB4;HTR2C;PLCB1;GRPR;PLCB2
Brain-Cluster2	Neuroactive ligand-receptor interaction	6	338	6.80828e-07	0.0177515	KISS1;CHRM3;HTR2C;GRPR;F2RL2;F2RL3
Brain-Cluster2	Gastric acid secretion	4	75	3.86488e-06	0.0533333	CHRM3;PLCB4;PLCB1;PLCB2
Brain-Cluster2	Salivary secretion	4	90	4.04789e-06	0.0444444	CHRM3;PLCB4;PLCB1;PLCB2
Brain-Cluster2	Gap junction	4	88	4.4351e-06	0.0454545	PLCB4;HTR2C;PLCB1;PLCB2
Brain-Cluster2	Inflammatory mediator regulation of TRP channels	4	100	4.64779e-06	0.04	PLCB4;HTR2C;PLCB1;PLCB2
Brain-Cluster2	Pancreatic secretion	4	98	4.8956e-06	0.0408163	CHRM3;PLCB4;PLCB1;PLCB2
Brain-Cluster2	Insulin secretion	4	86	5.051e-06	0.0465116	CHRM3;PLCB4;PLCB1;PLCB2
Brain-Cluster2	Serotonergic synapse	4	113	6.08637e-06	0.0353982	PLCB4;HTR2C;PLCB1;PLCB2
Brain-Cluster2	Cholinergic synapse	4	112	6.52482e-06	0.0357143	CHRM3;PLCB4;PLCB1;PLCB2
Brain-Cluster2	Platelet activation	4	124	8.04039e-06	0.0322581	PLCB4;PLCB1;PLCB2;F2RL3
Brain-Cluster2	African trypanosomiasis	3	37	1.77901e-05	0.0810811	PLCB4;PLCB1;PLCB2
Brain-Cluster2	Endocrine and other factor-regulated calcium reabsorption	3	48	3.64493e-05	0.0625	PLCB4;PLCB1;PLCB2
Brain-Cluster2	Rap1 signaling pathway	4	206	4.811e-05	0.0194175	PLCB4;PLCB1;PLCB2;F2RL3
Brain-Cluster2	Long-term depression	3	60	6.23031e-05	0.05	PLCB4;PLCB1;PLCB2
Brain-Cluster2	Cortisol synthesis and secretion	3	65	7.44584e-05	0.0461538	PLCB4;PLCB1;PLCB2
Brain-Cluster2	Long-term potentiation	3	67	7.68166e-05	0.0447761	PLCB4;PLCB1;PLCB2
Brain-Cluster2	Renin secretion	3	69	7.93057e-05	0.0434783	PLCB4;PLCB1;PLCB2
Brain-Cluster2	Thyroid hormone synthesis	3	74	8.81924e-05	0.0405405	PLCB4;PLCB1;PLCB2
Brain-Cluster2	Inositol phosphate metabolism	3	74	9.28341e-05	0.0405405	PLCB4;PLCB1;PLCB2
Brain-Cluster2	Glucagon signaling pathway	3	103	0.000164674	0.0291262	PLCB4;PLCB1;PLCB2
Brain-Cluster2	Melanogenesis	3	101	0.000166758	0.029703	PLCB4;PLCB1;PLCB2
Brain-Cluster2	GnRH signaling pathway	3	93	0.000167301	0.0322581	PLCB4;PLCB1;PLCB2
Brain-Cluster2	AGE-RAGE signaling pathway in diabetic complications	3	100	0.000168072	0.03	PLCB4;PLCB1;PLCB2
Brain-Cluster2	Phosphatidylinositol signaling system	3	99	0.000169596	0.030303	PLCB4;PLCB1;PLCB2
Brain-Cluster2	Chagas disease (American trypanosomiasis)	3	103	0.000170556	0.0291262	PLCB4;PLCB1;PLCB2
Brain-Cluster2	Aldosterone synthesis and secretion	3	98	0.000171354	0.0306122	PLCB4;PLCB1;PLCB2
Brain-Cluster2	Circadian entrainment	3	97	0.000173376	0.0309278	PLCB4;PLCB1;PLCB2
Brain-Cluster2	Parathyroid hormone synthesis, secretion and action	3	106	0.000173512	0.0283019	PLCB4;PLCB1;PLCB2
Brain-Cluster2	Amoebiasis	3	96	0.000175697	0.03125	PLCB4;PLCB1;PLCB2
Brain-Cluster2	Glutamatergic synapse	3	114	0.000208857	0.0263158	PLCB4;PLCB1;PLCB2
Brain-Cluster2	Thyroid hormone signaling pathway	3	116	0.000213153	0.0258621	PLCB4;PLCB1;PLCB2
Brain-Cluster2	Sphingolipid signaling pathway	3	119	0.00022312	0.0252101	PLCB4;PLCB1;PLCB2
Brain-Cluster2	Vascular smooth muscle contraction	3	132	0.000278894	0.0227273	PLCB4;PLCB1;PLCB2
Brain-Cluster2	Dopaminergic synapse	3	131	0.000280417	0.0229008	PLCB4;PLCB1;PLCB2
Brain-Cluster2	Relaxin signaling pathway	3	130	0.000282128	0.0230769	PLCB4;PLCB1;PLCB2
Brain-Cluster2	Estrogen signaling pathway	3	137	0.000295251	0.0218978	PLCB4;PLCB1;PLCB2
Brain-Cluster2	Apelin signaling pathway	3	137	0.000303231	0.0218978	PLCB4;PLCB1;PLCB2
Brain-Cluster2	Adrenergic signaling in cardiomyocytes	3	145	0.000340776	0.0206897	PLCB4;PLCB1;PLCB2
Brain-Cluster2	Retrograde endocannabinoid signaling	3	148	0.000344566	0.0202703	PLCB4;PLCB1;PLCB2
Brain-Cluster2	Phospholipase D signaling pathway	3	148	0.00035318	0.0202703	PLCB4;PLCB1;PLCB2
Brain-Cluster2	Oxytocin signaling pathway	3	153	0.000371377	0.0196078	PLCB4;PLCB1;PLCB2
Brain-Cluster2	Cushing syndrome	3	155	0.00037705	0.0193548	PLCB4;PLCB1;PLCB2
Brain-Cluster2	Wnt signaling pathway	3	158	0.00039013	0.0189873	PLCB4;PLCB1;PLCB2
Brain-Cluster2	cGMP-PKG signaling pathway	3	166	0.000441865	0.0180723	PLCB4;PLCB1;PLCB2
Brain-Cluster2	Alzheimer disease	3	171	0.000472137	0.0175439	PLCB4;PLCB1;PLCB2
Brain-Cluster2	NOD-like receptor signaling pathway	3	178	0.000520597	0.0168539	PLCB4;PLCB1;PLCB2
Brain-Cluster2	Pathways in cancer	4	530	0.000578623	0.00754717	PLCB4;PLCB1;PLCB2;F2RL3
Brain-Cluster2	Chemokine signaling pathway	3	190	0.000606034	0.0157895	PLCB4;PLCB1;PLCB2
Brain-Cluster2	Huntington disease	3	193	0.000622155	0.015544	PLCB4;PLCB1;PLCB2
Brain-Cluster2	Human cytomegalovirus infection	3	225	0.000960457	0.0133333	PLCB4;PLCB1;PLCB2
Brain-Cluster2	Complement and coagulation cascades	2	79	0.00402264	0.0253165	F2RL2;F2RL3
Brain-Cluster2	Taste transduction	2	83	0.00435457	0.0240964	CHRM3;PLCB2
Groups	Term	Number of genes	Total number of genes in database	Adjusted.P.value	RichFactor	Genes
Brain-Cluster7	Mucin type O-glycan biosynthesis	4	31	1.96108e-06	0.129032	GALNT12;GALNT14;GALNT16;GALNT15
Groups	Term	Number of genes	Total number of genes in database	Adjusted.P.value	RichFactor	Genes
Brain-Cluster8	Protein digestion and absorption	5	90	2.5132e-05	0.0555556	COL18A1;COL1A2;COL5A1;COL11A1;COL7A1
Brain-Cluster8	IL-17 signaling pathway	4	93	0.000527906	0.0430108	MMP1;IL1B;MMP3;CCL2
Brain-Cluster8	Rheumatoid arthritis	4	91	0.000726072	0.043956	MMP1;IL1B;MMP3;CCL2
Brain-Cluster8	Complement and coagulation cascades	3	79	0.00986641	0.0379747	SERPINA1;SERPING1;CLU
Brain-Cluster8	AGE-RAGE signaling pathway in diabetic complications	3	100	0.0158629	0.03	COL1A2;IL1B;CCL2
Brain-Cluster8	TNF signaling pathway	3	110	0.0174987	0.0272727	IL1B;MMP3;CCL2
Groups	Term	Number of genes	Total number of genes in database	Adjusted.P.value	RichFactor	Genes
Lung-Cluster1	Chemokine signaling pathway	7	190	1.16148e-08	0.0368421	CXCL11;CXCR4;CCR5;CX3CL1;CCR3;CCL16;CXCL16
Lung-Cluster1	Cytokine-cytokine receptor interaction	7	294	1.2374e-07	0.0238095	CXCL11;CXCR4;CCR5;CX3CL1;CCR3;CCL16;CXCL16
Lung-Cluster1	Neuroactive ligand-receptor interaction	6	338	1.0071e-05	0.0177515	GABBR2;HTR1D;FPR1;HTR1B;FPR3;FPR2
Lung-Cluster1	Human cytomegalovirus infection	4	225	0.00118968	0.0177778	CXCR4;CCR5;CX3CL1;CCR3
Lung-Cluster1	Staphylococcus aureus infection	3	68	0.00127899	0.0441176	FPR1;FPR3;FPR2
Lung-Cluster1	Taste transduction	3	83	0.00155272	0.0361446	GABBR2;HTR1D;HTR1B
Lung-Cluster1	cAMP signaling pathway	3	212	0.0213975	0.0141509	GABBR2;HTR1D;HTR1B
Lung-Cluster2	Term	Number of genes	Total number of genes in database	Adjusted.P.value	RichFactor	Genes
Lung-Cluster2	Neuroactive ligand-receptor interaction	6	338	1.86824e-07	0.0177515	KISS1;PTGFR;CHRM3;P2RY6;LPAR6;P2RY2
Lung-Cluster2	Phospholipase D signaling pathway	3	148	0.00333241	0.0202703	PTGFR;LPAR6;PLCB1
Lung-Cluster2	Calcium signaling pathway	3	188	0.00453918	0.0159574	PTGFR;CHRM3;PLCB1
Lung-Cluster2	Inflammatory mediator regulation of TRP channels	2	100	0.0261629	0.02	P2RY2;PLCB1
Lung-Cluster2	Salivary secretion	2	90	0.0282807	0.0222222	CHRM3;PLCB1
Lung-Cluster2	Pancreatic secretion	2	98	0.0287219	0.0204082	CHRM3;PLCB1
Lung-Cluster2	Cholinergic synapse	2	112	0.0291337	0.0178571	CHRM3;PLCB1
Lung-Cluster2	Gastric acid secretion	2	75	0.0294812	0.0266667	CHRM3;PLCB1
Lung-Cluster2	Insulin secretion	2	86	0.0309959	0.0232558	CHRM3;PLCB1
